# Supplementary material for: Central venous pressure estimation from ultrasound assessment of the jugular venous pulse
Source: PLoS One. 2020 Oct 28;15(10):e0240057. doi: 10.1371/journal.pone.0240057 (PMC7592775; doi:10.1371/journal.pone.0240057)
Supplement: S1 Raw data — (XLS) [file pone.0240057.s001.xls]

## Sheet: JVP_CVP_Wavelet_PZ1
Time_1	CSA_1	CVP_1	Time_4	CSA_4	CVP_4	Time_5	CSA_5	CVP_5	Time_8	CSA_8	CVP_8	Time_10	CSA_10	CVP_10	Time_15	CSA_15	CVP_15	Time_18	CSA_18	CVP_18	Time_19	CSA_19	CVP_19	Time_20	CSA_20	CVP_20	Time_23	CSA_23	CVP_23	Time_24	CSA_24	CVP_24	Time_25	CSA_25	CVP_25	Time_28	CSA_28	CVP_28	Time_30	CSA_30	CVP_30	Time_31	CSA_31	CVP_31	Time_34	CSA_34	CVP_34	Time_38	CSA_38
0	1.79205	4.23504	0	0.19217	7.59634	0	1.75504	11.5955	0	0.262829	4.88584	0	1.45764	11.2468	0	0.369086	1.8104	0	1.46733	9.91287	0	0.480719	5.33	0	1.49493	7.02701	0	1.90838	4.4338	0	1.29334	2.94433	0	0.617582	7.70166	0	1.50044	9.19124	0	0.532169	9.23616	0	1.18625	10.3311	0	0.498819	7.69796	0	0.96383
0.00869565	1.7937	4.37293	0.00704225	0.191754	7.45242	0.0078125	1.76674	11.6214	0.00869565	0.261982	4.78681	0.01	1.49418	11.2641	0.00862069	0.368533	1.90558	0.00769231	1.47008	9.94976	0.00584795	0.484423	5.30198	0.00925926	1.49558	7.04825	0.0070922	1.916	4.50753	0.01	1.29713	2.91337	0.00970874	0.622416	7.63721	0.00813008	1.49545	9.02528	0.00383142	0.53239	9.28606	0.00392157	1.18712	10.3317	0.00704225	0.502886	7.6914	0.00925926	0.970742
0.0173913	1.79535	4.51083	0.0140845	0.191339	7.3085	0.015625	1.77844	11.6438	0.0173913	0.261092	4.57975	0.02	1.53073	11.2778	0.0172414	0.36798	2.0159	0.0153846	1.47281	9.96063	0.0116959	0.488126	5.22968	0.0185185	1.49608	7.04636	0.0141844	1.92328	4.58966	0.02	1.30152	2.8393	0.0194175	0.627288	7.57715	0.0162602	1.49132	8.72198	0.00766284	0.532612	9.33596	0.00784314	1.18798	10.3324	0.0140845	0.506783	7.68483	0.0185185	0.977826
0.026087	1.79687	4.63465	0.0211268	0.190924	7.16458	0.0234375	1.78886	11.6673	0.026087	0.26013	4.24921	0.03	1.56205	11.2938	0.0258621	0.36731	2.16254	0.0230769	1.47537	9.94628	0.0175439	0.492077	5.08718	0.0277778	1.49611	7.01666	0.0212766	1.92908	4.6913	0.03	1.30645	2.69137	0.0291262	0.632204	7.5267	0.0243902	1.48804	8.3971	0.0114943	0.532834	9.38586	0.0117647	1.18882	10.333	0.0211268	0.51051	7.67087	0.0277778	0.984948
0.0347826	1.79622	4.75245	0.028169	0.190508	7.02491	0.03125	1.79596	11.6992	0.0347826	0.259092	4.10129	0.04	1.58815	11.3194	0.0344828	0.366636	2.32114	0.0307692	1.47794	9.89734	0.0233918	0.496086	4.88701	0.037037	1.49586	6.92835	0.0283688	1.9342	4.8081	0.04	1.31193	2.46541	0.038835	0.637098	7.51534	0.0325203	1.48605	8.19765	0.0153257	0.532601	9.43576	0.0156863	1.18958	10.3306	0.028169	0.513898	7.65484	0.037037	0.991756
0.0434783	1.79556	4.83626	0.0352113	0.190035	6.88891	0.0390625	1.80305	11.7399	0.0434783	0.258021	3.97659	0.05	1.61426	11.3672	0.0431034	0.365909	2.48812	0.0384615	1.48049	9.80714	0.0292398	0.50029	4.67079	0.0462963	1.4953	6.72728	0.035461	1.9382	4.9349	0.05	1.31806	2.27699	0.0485437	0.641913	7.53223	0.0406504	1.48486	8.10499	0.0191571	0.532313	9.47671	0.0196078	1.19035	10.3152	0.0352113	0.517098	7.62091	0.0462963	0.997457
0.0521739	1.79479	4.8691	0.0422535	0.189536	6.75291	0.046875	1.80757	11.7835	0.0521739	0.256892	3.86717	0.06	1.62982	11.4344	0.0517241	0.365179	2.67764	0.0461538	1.48303	9.68633	0.0350877	0.504616	4.45889	0.0555556	1.49443	6.45617	0.0425532	1.94146	5.07518	0.06	1.32442	2.17784	0.0582524	0.646607	7.56408	0.0487805	1.4843	8.1257	0.0229885	0.532025	9.51284	0.0235294	1.19107	10.2998	0.0422535	0.520109	7.57305	0.0555556	1.0023
0.0608696	1.79306	4.89769	0.0492958	0.189038	6.6241	0.0546875	1.81002	11.8219	0.0608696	0.25575	3.55664	0.07	1.64537	11.5068	0.0603448	0.364405	2.86991	0.0538462	1.48552	9.56137	0.0409357	0.509081	4.27426	0.0648148	1.49342	6.12056	0.0496454	1.94417	5.23507	0.07	1.33085	2.1035	0.0679612	0.65107	7.60459	0.0569106	1.48451	8.34458	0.0268199	0.531386	9.54898	0.027451	1.19177	10.2844	0.0492958	0.522655	7.50554	0.0648148	1.00627
0.0695652	1.79134	4.88801	0.056338	0.188539	6.58628	0.0625	1.81247	11.8326	0.0695652	0.254595	3.17171	0.08	1.65644	11.5777	0.0689655	0.363627	3.06096	0.0615385	1.48795	9.46573	0.0467836	0.513737	4.1122	0.0740741	1.49202	5.82317	0.0567376	1.94578	5.46546	0.08	1.33712	2.034	0.0776699	0.655401	7.65083	0.0650407	1.48524	8.95471	0.0306513	0.530651	9.58511	0.0313725	1.19246	10.2641	0.056338	0.524686	7.40051	0.0740741	1.0091
0.0782609	1.7899	4.87832	0.0633803	0.188001	6.54846	0.0703125	1.8117	11.7182	0.0782609	0.25344	2.69983	0.09	1.66301	11.6369	0.0775862	0.362823	3.21763	0.0692308	1.49026	9.3988	0.0526316	0.518432	3.96179	0.0833333	1.49055	5.47238	0.0638298	1.94705	5.72417	0.09	1.34314	1.97097	0.0873786	0.65953	7.69258	0.0731707	1.48624	9.58788	0.0344828	0.529917	9.61782	0.0352941	1.19311	10.2358	0.0633803	0.526287	7.2958	0.0833333	1.01122
0.0869565	1.79007	4.83045	0.0704225	0.187404	6.51064	0.078125	1.81028	11.4508	0.0869565	0.252313	2.28979	0.1	1.66958	11.6542	0.0862069	0.362016	3.33559	0.0769231	1.49251	9.35144	0.0584795	0.523255	3.81329	0.0925926	1.48882	5.06134	0.070922	1.947	6.01052	0.1	1.349	1.90697	0.0970874	0.663384	7.72658	0.0813008	1.48747	10.0572	0.0383142	0.528928	9.64254	0.0392157	1.19374	10.2075	0.0704225	0.527232	7.19326	0.0925926	1.01266
0.0956522	1.79024	4.77304	0.0774648	0.186806	6.44493	0.0859375	1.80847	11.154	0.0956522	0.251255	1.94246	0.11	1.66857	11.5162	0.0948276	0.361173	3.44537	0.0846154	1.49467	9.31367	0.0643275	0.528079	3.66706	0.101852	1.48702	4.7238	0.0780142	1.94675	6.19512	0.11	1.35473	1.85677	0.106796	0.667064	7.74354	0.0894309	1.48912	10.3376	0.0421456	0.52782	9.66725	0.0431373	1.19437	10.1792	0.0774648	0.527826	7.09073	0.101852	1.01328
0.104348	1.79074	4.71582	0.084507	0.186209	6.36137	0.09375	1.80342	10.9293	0.104348	0.250342	1.72505	0.12	1.66757	11.2453	0.103448	0.360323	3.555	0.0923077	1.49676	9.28573	0.0701754	0.532911	3.52361	0.111111	1.48511	4.57407	0.0851064	1.94571	6.34202	0.12	1.36031	1.82228	0.116505	0.670449	7.75718	0.097561	1.49054	10.4175	0.045977	0.526712	9.69197	0.0470588	1.19496	10.1404	0.084507	0.528162	6.99484	0.111111	1.01325
0.113043	1.79248	4.65878	0.0915493	0.185604	6.27781	0.101562	1.79837	10.8109	0.113043	0.249514	1.51049	0.13	1.66533	10.8831	0.112069	0.359404	3.70246	0.1	1.49878	9.25826	0.0760234	0.537742	3.38115	0.12037	1.48314	4.55125	0.0921986	1.94443	6.37885	0.13	1.36595	1.80294	0.126214	0.673501	7.76526	0.105691	1.49157	10.3343	0.0498084	0.525468	9.71668	0.0509804	1.19555	10.0939	0.0915493	0.52817	6.89963	0.12037	1.0127
0.121739	1.79423	4.61252	0.0985915	0.184922	6.18098	0.109375	1.7924	10.778	0.121739	0.248916	1.26705	0.14	1.66184	10.4978	0.12069	0.358466	3.84702	0.107692	1.50069	9.19432	0.0818713	0.542291	3.23713	0.12963	1.48113	4.59343	0.0992908	1.94271	6.39864	0.14	1.37159	1.78483	0.135922	0.676317	7.75164	0.113821	1.49123	10.1889	0.0536398	0.524121	9.74694	0.054902	1.19614	10.0475	0.0985915	0.528122	6.78345	0.12963	1.01162
0.130435	1.79592	4.60933	0.105634	0.184241	6.00672	0.117188	1.78494	10.8167	0.130435	0.24842	0.903959	0.15	1.65835	10.2973	0.12931	0.357488	3.98624	0.115385	1.50255	9.01293	0.0877193	0.546788	3.10063	0.138889	1.47936	4.73092	0.106383	1.94131	6.39386	0.15	1.37717	1.74976	0.145631	0.678647	7.66719	0.121951	1.48978	9.98242	0.0574713	0.522773	9.77748	0.0588235	1.19674	10.001	0.105634	0.528025	6.65773	0.138889	1.01034
0.13913	1.79743	4.60614	0.112676	0.183559	5.83245	0.125	1.77749	10.9227	0.13913	0.248062	0.591522	0.16	1.65248	10.1601	0.137931	0.356498	4.10054	0.123077	1.50428	8.70839	0.0935673	0.550746	2.97224	0.148148	1.47769	4.95968	0.113475	1.9402	6.32497	0.16	1.3825	1.61745	0.15534	0.680546	7.50893	0.130081	1.48747	9.58503	0.0613027	0.521359	9.80802	0.0627451	1.19735	9.93273	0.112676	0.527832	6.53426	0.148148	1.00948
0.147826	1.79894	4.61202	0.119718	0.182878	5.65819	0.132812	1.76867	11.1325	0.147826	0.247881	0.345732	0.17	1.6466	10.0449	0.146552	0.355509	4.20124	0.130769	1.50596	8.33827	0.0994152	0.554418	2.86175	0.157407	1.47679	5.30132	0.120567	1.94095	6.22685	0.17	1.38759	1.34933	0.165049	0.682116	7.23177	0.138211	1.48412	9.23543	0.0651341	0.519867	9.83857	0.0666667	1.19802	9.85811	0.119718	0.527368	6.41333	0.157407	1.00904
0.156522	1.80034	4.61891	0.126761	0.182176	5.47394	0.140625	1.75916	11.2703	0.156522	0.247772	0.368527	0.18	1.63844	9.94377	0.155172	0.35452	4.24583	0.138462	1.50747	7.99824	0.105263	0.557692	2.76221	0.166667	1.47613	5.63688	0.12766	1.94238	5.87055	0.18	1.39243	1.01618	0.174757	0.682942	7.0033	0.146341	1.47973	8.97172	0.0689655	0.518375	9.81487	0.0705882	1.19872	9.78349	0.126761	0.526751	6.29585	0.166667	1.00919
0.165217	1.8015	4.63078	0.133803	0.181469	5.28506	0.148438	1.74964	11.2349	0.165217	0.247783	0.541907	0.19	1.62798	9.86369	0.163793	0.353563	4.26595	0.146154	1.50893	7.74675	0.111111	0.560502	2.68672	0.175926	1.47606	5.84439	0.134752	1.94605	5.39588	0.19	1.397	0.873562	0.184466	0.683305	6.80049	0.154472	1.47492	8.80278	0.0727969	0.516866	9.755	0.0745098	1.19943	9.70888	0.133803	0.525977	6.18868	0.175926	1.00966
0.173913	1.80265	4.64598	0.140845	0.180761	5.09617	0.15625	1.73794	11.0195	0.173913	0.247898	0.827618	0.2	1.61753	9.79657	0.172414	0.352619	4.21793	0.153846	1.51011	7.52501	0.116959	0.563109	2.62754	0.185185	1.47636	5.92524	0.141844	1.95011	4.66169	0.2	1.40118	0.807766	0.194175	0.683281	6.62128	0.162602	1.46976	8.6122	0.0766284	0.515325	9.69513	0.0784314	1.20022	9.59159	0.140845	0.525191	6.08253	0.185185	1.01037
0.182609	1.80336	4.66191	0.147887	0.180054	4.92867	0.164062	1.72608	10.714	0.182609	0.248092	1.28051	0.21	1.60585	9.71247	0.181034	0.351751	4.0706	0.161538	1.51125	7.29454	0.122807	0.565163	2.57752	0.194444	1.477	5.90636	0.148936	1.95568	3.80759	0.21	1.40512	0.783234	0.203883	0.682463	6.43974	0.170732	1.46401	8.37979	0.0804598	0.513784	9.63527	0.0823529	1.20102	9.47299	0.147887	0.524315	6.00811	0.194444	1.0113
0.191304	1.80327	4.67953	0.15493	0.179338	4.83719	0.171875	1.71408	10.4646	0.191304	0.248524	1.62221	0.22	1.59417	9.62603	0.189655	0.350923	3.83498	0.169231	1.51207	7.05851	0.128655	0.56716	2.52879	0.203704	1.47813	5.85103	0.156028	1.96176	2.87826	0.22	1.40881	0.791765	0.213592	0.681268	6.27558	0.178862	1.45771	8.09838	0.0842912	0.512261	9.53639	0.0862745	1.20183	9.35438	0.15493	0.523228	5.93369	0.203704	1.01219
0.2	1.80318	4.69715	0.161972	0.178611	4.74571	0.179688	1.70152	10.2996	0.2	0.249063	1.86664	0.23	1.58371	9.54943	0.198276	0.350177	3.31697	0.176923	1.51287	6.8525	0.134503	0.568462	2.47122	0.212963	1.47942	5.7535	0.163121	1.96897	2.01519	0.23	1.41221	0.84671	0.223301	0.679662	6.11444	0.186992	1.4509	7.76154	0.0881226	0.51079	9.32047	0.0901961	1.20268	9.23084	0.161972	0.521674	5.90972	0.212963	1.01297
0.208696	1.80255	4.71632	0.169014	0.177885	4.65423	0.1875	1.68896	10.2267	0.208696	0.249795	1.89123	0.24	1.57446	9.49524	0.206897	0.349484	2.72875	0.184615	1.51336	6.72185	0.140351	0.569764	2.4012	0.222222	1.4811	5.58492	0.170213	1.97668	1.21713	0.24	1.41497	0.934832	0.23301	0.677379	5.85937	0.195122	1.44348	7.4329	0.091954	0.50932	9.10456	0.0941176	1.20353	9.08211	0.169014	0.51958	5.89738	0.222222	1.01366
0.217391	1.80115	4.73549	0.176056	0.177159	4.61976	0.195312	1.67707	10.1878	0.217391	0.250779	1.82349	0.25	1.56521	9.45093	0.215517	0.348867	2.06777	0.192308	1.51381	6.65443	0.146199	0.570534	2.3338	0.231481	1.48286	5.30332	0.177305	1.9849	0.63174	0.25	1.41741	1.08019	0.242718	0.674777	5.53931	0.203252	1.43571	7.17783	0.0957854	0.507866	8.88864	0.0980392	1.2044	8.93339	0.176056	0.516622	5.8962	0.231481	1.01429
0.226087	1.79975	4.76399	0.183099	0.176492	4.60368	0.203125	1.66589	10.1835	0.226087	0.251897	1.65024	0.26	1.55843	9.42683	0.224138	0.348306	1.41044	0.2	1.51396	6.60612	0.152047	0.571235	2.26668	0.240741	1.4849	5.03213	0.184397	1.99344	0.256902	0.26	1.41961	1.31036	0.252427	0.671764	5.20871	0.211382	1.42768	7.00379	0.0996169	0.506513	8.67273	0.101961	1.20528	8.78466	0.183099	0.511603	5.90264	0.240741	1.01443
0.234783	1.79815	4.79649	0.190141	0.17609	4.5876	0.210938	1.6547	10.2084	0.234783	0.253325	1.26993	0.27	1.55165	9.42211	0.232759	0.347816	0.758331	0.207692	1.51403	6.57104	0.157895	0.571535	2.19796	0.25	1.48714	4.80437	0.191489	2.00213	0.0779227	0.27	1.42162	1.63533	0.262136	0.668167	4.93805	0.219512	1.41931	6.92562	0.103448	0.50516	8.41069	0.105882	1.20617	8.62348	0.190141	0.50538	5.91314	0.25	1.01394
0.243478	1.79631	4.82492	0.197183	0.175689	4.57068	0.21875	1.64468	10.2476	0.243478	0.254873	0.912681	0.28	1.54623	9.43467	0.241379	0.347387	0.227346	0.215385	1.51383	6.54876	0.163743	0.571658	2.10783	0.259259	1.48962	4.73708	0.198582	2.0111	0.0688712	0.28	1.42377	1.83012	0.271845	0.664285	4.75344	0.227642	1.41073	6.89761	0.10728	0.503824	8.14352	0.109804	1.20702	8.43997	0.197183	0.497736	5.93038	0.259259	1.01256
0.252174	1.79447	4.84724	0.204225	0.175287	4.55171	0.226562	1.63501	10.2859	0.252174	0.256562	0.612205	0.29	1.54217	9.46357	0.25	0.347011	-0.253173	0.223077	1.51352	6.54082	0.169591	0.571454	2.00189	0.268519	1.49226	4.7073	0.205674	2.01999	0.129849	0.29	1.42641	1.93043	0.281553	0.660007	4.61024	0.235772	1.40197	6.89417	0.111111	0.502941	7.87636	0.113725	1.20787	8.25646	0.204225	0.488601	5.94919	0.268519	1.00995
0.26087	1.7921	4.8652	0.211268	0.174886	4.53275	0.234375	1.6254	10.3243	0.26087	0.258478	0.429783	0.3	1.5381	9.49357	0.258621	0.346685	-0.41532	0.230769	1.51296	6.55126	0.175439	0.570925	1.8798	0.277778	1.49496	4.70544	0.212766	2.02759	0.428403	0.3	1.42954	1.95127	0.291262	0.65534	4.50233	0.243902	1.39299	6.90921	0.114943	0.502057	7.6092	0.117647	1.20871	8.07295	0.211268	0.478614	5.97641	0.277778	1.00667
0.269565	1.78922	4.84395	0.21831	0.17522	4.51378	0.242188	1.6172	10.3686	0.269565	0.260499	0.299944	0.31	1.53537	9.50429	0.267241	0.346425	-0.54354	0.238462	1.51226	6.57619	0.181287	0.570258	1.75128	0.287037	1.49761	4.70708	0.219858	2.03417	0.838611	0.31	1.43323	1.84751	0.300971	0.650466	4.51463	0.252033	1.38344	6.93593	0.118774	0.501173	7.34607	0.121569	1.20951	7.87944	0.21831	0.467676	6.00363	0.287037	1.00275
0.278261	1.78635	4.8227	0.225352	0.175657	4.35428	0.25	1.609	10.4414	0.278261	0.262733	0.238946	0.32	1.53263	9.49557	0.275862	0.346238	-0.590336	0.246154	1.51134	6.6104	0.187135	0.569282	1.61192	0.296296	1.50024	4.71284	0.22695	2.03802	1.40194	0.32	1.43732	1.46723	0.31068	0.645287	4.70921	0.260163	1.37368	6.93925	0.122605	0.501186	7.08624	0.12549	1.2103	7.67783	0.225352	0.455505	6.05944	0.296296	0.998003
0.286957	1.78247	4.78137	0.232394	0.176093	4.16585	0.257812	1.60114	10.5295	0.286957	0.265079	0.210338	0.33	1.52885	9.47291	0.284483	0.346132	-0.623318	0.253846	1.51025	6.64792	0.192982	0.568285	1.47324	0.305556	1.50278	4.72576	0.234043	2.04015	1.94559	0.33	1.44169	1.01886	0.320388	0.639896	5.07137	0.268293	1.36372	6.9271	0.126437	0.501268	6.82641	0.129412	1.21107	7.47621	0.232394	0.442906	6.11715	0.305556	0.992841
0.295652	1.77781	4.73501	0.239437	0.176529	3.97741	0.265625	1.594	10.6035	0.295652	0.267499	0.204154	0.34	1.524	9.44822	0.293103	0.346133	-0.646628	0.261538	1.50899	6.68046	0.19883	0.567131	1.34307	0.314815	1.50528	4.75097	0.241135	2.04029	2.47871	0.34	1.44631	0.659874	0.330097	0.634376	5.51868	0.276423	1.35369	6.90351	0.130268	0.501349	6.56658	0.133333	1.21181	7.2746	0.239437	0.429899	6.2155	0.314815	0.987402
0.304348	1.77316	4.6673	0.246479	0.177352	3.73799	0.273438	1.58685	10.6566	0.304348	0.270013	0.237361	0.35	1.51916	9.44847	0.301724	0.34623	-0.648919	0.269231	1.50756	6.69958	0.204678	0.565977	1.2721	0.324074	1.5077	4.78253	0.248227	2.03842	2.89152	0.35	1.45114	0.628162	0.339806	0.628642	5.78248	0.284553	1.34379	6.87582	0.1341	0.502057	6.32845	0.137255	1.21255	7.03926	0.246479	0.416522	6.32976	0.324074	0.981707
0.313043	1.76763	4.57824	0.253521	0.178461	3.41019	0.28125	1.57954	10.6914	0.313043	0.27249	0.343347	0.36	1.51299	9.54983	0.310345	0.346471	-0.639799	0.276923	1.50601	6.70337	0.210526	0.564674	1.22759	0.333333	1.51007	4.82508	0.255319	2.0355	3.2492	0.36	1.45602	0.919284	0.349515	0.62274	5.96963	0.292683	1.33412	6.84312	0.137931	0.5029	6.17711	0.141176	1.21319	6.79245	0.253521	0.403682	6.47106	0.333333	0.975662
0.321739	1.76155	4.46859	0.260563	0.179569	3.0824	0.289062	1.57211	10.6975	0.321739	0.274902	0.486417	0.37	1.50681	9.76036	0.318966	0.346831	-0.590504	0.284615	1.50426	6.6972	0.216374	0.563358	1.20854	0.342593	1.51242	4.87832	0.262411	2.03018	3.49255	0.37	1.46088	1.37655	0.359223	0.616735	6.20564	0.300813	1.32493	6.81172	0.141762	0.503743	6.02576	0.145098	1.21379	6.54565	0.260563	0.391451	6.6394	0.342593	0.969706
0.330435	1.75547	4.2766	0.267606	0.180677	2.7546	0.296875	1.56468	10.6777	0.330435	0.277023	0.671965	0.38	1.50094	10.0495	0.327586	0.347394	-0.523064	0.292308	1.50241	6.68229	0.222222	0.561926	1.2089	0.351852	1.51487	4.91884	0.269504	2.02436	3.64288	0.38	1.46562	1.87838	0.368932	0.610655	6.49167	0.308943	1.31636	6.78331	0.145594	0.504858	5.87442	0.14902	1.21439	6.29884	0.267606	0.382286	6.80709	0.351852	0.963973
0.33913	1.74865	4.08461	0.274648	0.181893	2.42319	0.304688	1.55739	10.6417	0.33913	0.278993	0.834982	0.39	1.49538	10.2705	0.336207	0.348059	-0.435212	0.3	1.50035	6.66112	0.22807	0.560452	1.21985	0.361111	1.51735	4.9556	0.276596	2.01683	3.73775	0.39	1.46978	2.29586	0.378641	0.604644	6.75258	0.317073	1.30822	6.75988	0.149425	0.506083	5.72308	0.152941	1.21478	6.06798	0.274648	0.374848	6.97312	0.361111	0.959069
0.347826	1.74146	3.90759	0.28169	0.183393	2.09138	0.3125	1.55011	10.6132	0.347826	0.280603	0.994574	0.4	1.48981	10.519	0.344828	0.348928	-0.268482	0.307692	1.49821	6.63605	0.233918	0.558863	1.25192	0.37037	1.51985	4.99205	0.283688	2.00897	3.76308	0.4	1.47268	2.45018	0.38835	0.598698	6.95153	0.325203	1.30054	6.73393	0.153257	0.507308	5.90051	0.156863	1.21516	5.83813	0.28169	0.36904	7.13558	0.37037	0.954884
0.356522	1.73426	3.73223	0.288732	0.184894	1.75958	0.320312	1.54301	10.6238	0.356522	0.282034	1.20513	0.41	1.48504	10.7457	0.353448	0.349867	-0.075267	0.315385	1.49584	6.60841	0.239766	0.557176	1.28556	0.37963	1.5223	5.0355	0.29078	2.00003	3.77532	0.41	1.47457	2.49915	0.398058	0.593163	7.09987	0.333333	1.29362	6.7126	0.157088	0.50846	6.13597	0.160784	1.21547	5.60829	0.288732	0.365751	7.24456	0.37963	0.951254
0.365217	1.72684	3.63639	0.295775	0.186395	1.44847	0.328125	1.53691	10.6788	0.365217	0.28329	1.38104	0.42	1.48027	10.9123	0.362069	0.350972	0.153397	0.323077	1.49343	6.57712	0.245614	0.555354	1.32029	0.388889	1.52463	5.07714	0.297872	1.99047	3.76173	0.42	1.47547	2.49365	0.407767	0.588044	7.22541	0.341463	1.28712	6.70085	0.16092	0.509566	6.37143	0.164706	1.21561	5.39352	0.295775	0.363979	7.35354	0.388889	0.948214
0.373913	1.71933	3.59356	0.302817	0.187896	1.16381	0.335938	1.5308	10.7673	0.373913	0.284232	1.52981	0.43	1.47647	10.9808	0.37069	0.352142	0.333924	0.330769	1.49075	6.5518	0.251462	0.553277	1.36017	0.398148	1.52681	5.1137	0.304965	1.98004	3.72969	0.43	1.47515	2.46887	0.417476	0.583353	7.32782	0.349593	1.28105	6.71793	0.164751	0.510672	6.60689	0.168627	1.21576	5.27594	0.302817	0.363485	7.42343	0.398148	0.945939
0.382609	1.71182	3.55952	0.309859	0.189216	0.879139	0.34375	1.52528	10.872	0.382609	0.285062	1.62213	0.44	1.47363	10.9578	0.37931	0.353493	0.426202	0.338462	1.48805	6.54162	0.25731	0.551152	1.39654	0.407407	1.52884	5.1424	0.312057	1.96965	3.68129	0.44	1.47387	2.46137	0.427184	0.579534	7.3819	0.357724	1.27577	6.78064	0.168582	0.51129	6.81591	0.172549	1.21575	5.15837	0.309859	0.364664	7.48608	0.407407	0.943999
0.391304	1.70513	3.54599	0.316901	0.19053	0.594472	0.351562	1.52054	10.9732	0.391304	0.285696	1.70837	0.45	1.47079	10.8773	0.387931	0.354901	0.480999	0.346154	1.4851	6.54852	0.263158	0.548769	1.4285	0.416667	1.5305	5.1414	0.319149	1.95929	3.60894	0.45	1.47192	2.46737	0.436893	0.57612	7.46954	0.365854	1.27123	6.87019	0.172414	0.511419	6.99848	0.176471	1.21563	5.04079	0.316901	0.366853	7.53344	0.416667	0.942365
0.4	1.69869	3.53246	0.323944	0.191845	0.529947	0.359375	1.5158	11.0196	0.4	0.286162	1.78928	0.46	1.46989	10.7468	0.396552	0.356502	0.515353	0.353846	1.48214	6.57195	0.269006	0.546387	1.39192	0.425926	1.53202	5.12285	0.326241	1.95062	3.52858	0.46	1.46939	2.47163	0.446602	0.573212	7.58733	0.373984	1.26735	6.97474	0.176245	0.511549	7.18106	0.180392	1.21552	4.93941	0.323944	0.369907	7.57163	0.425926	0.941139
0.408696	1.69225	3.5232	0.330986	0.193159	0.470925	0.367188	1.51242	11.0216	0.408696	0.286527	1.8481	0.47	1.469	10.5813	0.405172	0.358135	0.495286	0.361538	1.47901	6.61217	0.274854	0.543872	1.3224	0.435185	1.53303	5.08801	0.333333	1.94235	3.42757	0.47	1.46609	2.4718	0.456311	0.571041	7.74807	0.382114	1.26444	7.02626	0.180077	0.511256	7.36363	0.184314	1.2152	4.87117	0.330986	0.374475	7.61637	0.435185	0.940306
0.417391	1.68676	3.51394	0.338028	0.193683	0.411903	0.375	1.50962	11.0005	0.417391	0.286593	1.91497	0.48	1.46854	10.417	0.413793	0.359895	0.447935	0.369231	1.47585	6.69548	0.280702	0.541353	1.18463	0.444444	1.53394	5.03627	0.340426	1.93623	3.32305	0.48	1.46213	2.47023	0.466019	0.569195	7.92831	0.390244	1.26273	7.06495	0.183908	0.510311	7.52316	0.188235	1.21486	4.80293	0.338028	0.379435	7.67069	0.444444	0.939672
0.426087	1.68147	3.50525	0.34507	0.193811	0.390486	0.382812	1.50682	10.9664	0.426087	0.286578	1.99105	0.49	1.46851	10.4756	0.422414	0.361667	0.322971	0.376923	1.47254	6.79016	0.28655	0.538789	1.01561	0.453704	1.5345	4.93592	0.347518	1.93048	3.21396	0.49	1.45772	2.45877	0.475728	0.567776	8.08851	0.398374	1.26186	7.10093	0.187739	0.509366	7.55211	0.192157	1.21449	4.73468	0.34507	0.384409	7.73141	0.453704	0.93913
0.434783	1.67618	3.49681	0.352113	0.193939	0.404884	0.390625	1.50593	10.9355	0.434783	0.286446	2.05878	0.5	1.46849	10.6857	0.431034	0.363499	0.0572183	0.384615	1.46919	6.87568	0.292398	0.536212	0.826072	0.462963	1.53486	4.80332	0.35461	1.92624	3.08759	0.5	1.45299	2.442	0.485437	0.566931	8.20414	0.406504	1.26193	7.14271	0.191571	0.508187	7.58106	0.196078	1.21402	4.67965	0.352113	0.388597	7.81988	0.462963	0.938224
0.443478	1.67161	3.48338	0.359155	0.194068	0.419282	0.398438	1.50508	10.9211	0.443478	0.286274	2.11474	0.51	1.47013	10.8877	0.439655	0.365314	-0.33368	0.392308	1.4657	6.98284	0.298246	0.533689	0.67528	0.472222	1.53494	4.64318	0.361702	1.92262	2.95529	0.51	1.44831	2.42525	0.495146	0.566455	8.21788	0.414634	1.26325	7.21598	0.195402	0.506424	7.61001	0.2	1.21354	4.63668	0.359155	0.392076	7.90835	0.472222	0.937093
0.452174	1.66714	3.46247	0.366197	0.193812	0.438045	0.40625	1.50458	10.92	0.452174	0.286083	2.15393	0.52	1.47178	10.9308	0.448276	0.367005	-0.777082	0.4	1.46219	7.1298	0.304094	0.531206	0.554848	0.481481	1.53472	4.51804	0.368794	1.91997	2.83073	0.52	1.44368	2.41373	0.504854	0.566612	8.20728	0.422764	1.26533	7.29354	0.199234	0.504661	7.63896	0.203922	1.21298	4.59372	0.366197	0.395084	7.99096	0.481481	0.935753
0.46087	1.66268	3.4399	0.373239	0.192884	0.54193	0.414062	1.50511	10.9174	0.46087	0.28585	2.213	0.53	1.47478	10.8086	0.456897	0.368656	-1.19707	0.407692	1.45861	7.29153	0.309942	0.52877	0.4839	0.490741	1.53433	4.40671	0.375887	1.91762	2.72406	0.53	1.43909	2.41014	0.514563	0.567407	8.179	0.430894	1.26816	7.38494	0.203065	0.502683	7.68478	0.207843	1.21231	4.55075	0.373239	0.397492	8.07338	0.490741	0.934203
0.469565	1.65912	3.40231	0.380282	0.191956	0.645815	0.421875	1.50564	10.9139	0.469565	0.285588	2.27773	0.54	1.47914	10.615	0.465517	0.369899	-1.35707	0.415385	1.45503	7.40887	0.315789	0.526411	0.433779	0.5	1.53357	4.30531	0.382979	1.9155	2.65249	0.54	1.43454	2.41395	0.524272	0.568616	8.13833	0.439024	1.27216	7.50538	0.206897	0.499713	7.73483	0.211765	1.21164	4.527	0.380282	0.399439	8.12709	0.5	0.93254
0.478261	1.65563	3.36471	0.387324	0.191027	0.749701	0.429688	1.5071	10.9043	0.478261	0.2853	2.34765	0.55	1.4835	10.4233	0.474138	0.371117	-1.46987	0.423077	1.45145	7.53223	0.321637	0.524064	0.393475	0.509259	1.53271	4.25695	0.390071	1.91378	2.60115	0.55	1.42995	2.42378	0.533981	0.570574	8.11623	0.447154	1.27686	7.58554	0.210728	0.496743	7.78487	0.215686	1.21076	4.51085	0.387324	0.401264	8.17122	0.509259	0.930862
0.486957	1.65215	3.32497	0.394366	0.190063	0.867144	0.4375	1.50937	10.8889	0.486957	0.284935	2.40246	0.56	1.48983	10.2576	0.482759	0.371901	-1.51527	0.430769	1.44796	7.66407	0.327485	0.521772	0.37223	0.518519	1.5315	4.23886	0.397163	1.91219	2.56126	0.56	1.42514	2.43823	0.543689	0.573085	8.10872	0.455285	1.28216	7.62125	0.214559	0.493662	7.83491	0.219608	1.2098	4.4947	0.394366	0.403179	8.20515	0.518519	0.929261
0.495652	1.64943	3.28469	0.401408	0.188543	0.994192	0.445312	1.51164	10.8721	0.495652	0.284509	2.45839	0.57	1.49616	10.1246	0.491379	0.372678	-1.53343	0.438462	1.44453	7.80238	0.333333	0.519481	0.361803	0.527778	1.53022	4.25565	0.404255	1.91159	2.54017	0.57	1.4201	2.45438	0.553398	0.575958	8.11675	0.463415	1.28818	7.6214	0.218391	0.489143	7.891	0.223529	1.20884	4.47855	0.401408	0.405183	8.23008	0.527778	0.927845
0.504348	1.64674	3.25051	0.408451	0.187023	1.12124	0.453125	1.5157	10.8572	0.504348	0.283962	2.52781	0.58	1.50309	10.0096	0.5	0.373089	-1.54024	0.446154	1.44135	7.9431	0.339181	0.517317	0.360674	0.537037	1.52879	4.34112	0.411348	1.91108	2.54192	0.58	1.41484	2.45978	0.563107	0.579361	8.11919	0.471545	1.29461	7.60249	0.222222	0.484624	7.95447	0.227451	1.2075	4.48567	0.408451	0.407128	8.25297	0.537037	0.926537
0.513043	1.64407	3.22244	0.415493	0.185502	1.25717	0.460938	1.52018	10.8434	0.513043	0.283314	2.57748	0.59	1.51062	9.90793	0.508621	0.3735	-1.52995	0.453846	1.43831	8.08253	0.345029	0.515153	0.376961	0.546296	1.52737	4.52592	0.41844	1.91086	2.6118	0.59	1.40952	2.44444	0.572816	0.583144	8.10898	0.479675	1.30113	7.56609	0.226054	0.480105	8.01794	0.231373	1.20617	4.49508	0.415493	0.408891	8.2714	0.546296	0.92537
0.521739	1.64223	3.19702	0.422535	0.183982	1.45707	0.46875	1.5248	10.8302	0.521739	0.282616	2.61184	0.6	1.51816	9.8212	0.517241	0.373551	-1.51435	0.461538	1.43555	8.25134	0.350877	0.513133	0.400571	0.555556	1.52597	4.76817	0.425532	1.9105	2.74244	0.6	1.40412	2.4062	0.582524	0.587235	8.078	0.487805	1.30762	7.52419	0.229885	0.474314	8.08141	0.235294	1.20466	4.50449	0.422535	0.410896	8.28882	0.555556	0.924729
0.530435	1.64039	3.18224	0.429577	0.18232	1.65697	0.476562	1.53094	10.8183	0.530435	0.281853	2.61364	0.61	1.52516	9.74791	0.525862	0.373595	-1.48602	0.469231	1.4329	8.36413	0.356725	0.511148	0.437233	0.564815	1.52461	5.05799	0.432624	1.90988	2.92438	0.61	1.39865	2.34541	0.592233	0.592052	7.89174	0.495935	1.31395	7.4778	0.233716	0.468477	8.14432	0.239216	1.20277	4.51702	0.429577	0.413286	8.29655	0.564815	0.924845
0.53913	1.63863	3.16745	0.43662	0.180612	1.85687	0.484375	1.53708	10.8062	0.53913	0.281065	2.60262	0.62	1.53216	9.68325	0.534483	0.373387	-1.41813	0.476923	1.43053	8.41995	0.362573	0.509257	0.467514	0.574074	1.52326	5.25859	0.439716	1.90905	3.19265	0.62	1.39309	2.26531	0.601942	0.597075	7.63649	0.504065	1.32016	7.42327	0.237548	0.46264	8.20221	0.243137	1.20088	4.55623	0.43662	0.416288	8.30429	0.574074	0.925605
0.547826	1.63792	3.15947	0.443662	0.178904	2.06057	0.492188	1.54362	10.7927	0.547826	0.280245	2.58222	0.63	1.53747	9.60563	0.543103	0.373165	-1.32253	0.484615	1.42822	8.43572	0.368421	0.507426	0.49379	0.583333	1.52194	5.37476	0.446809	1.90804	3.48421	0.63	1.38746	2.15772	0.61165	0.602299	7.32093	0.512195	1.32625	7.35167	0.241379	0.455868	8.2601	0.247059	1.19868	4.59544	0.443662	0.420002	8.30272	0.583333	0.927118
0.556522	1.6372	3.15224	0.450704	0.177196	2.26624	0.5	1.55085	10.7764	0.556522	0.279409	2.5425	0.64	1.54108	9.52418	0.551724	0.372736	-1.16731	0.492308	1.42625	8.42883	0.374269	0.505655	0.506665	0.592593	1.52062	5.40571	0.453901	1.90672	3.81869	0.64	1.38176	2.05012	0.621359	0.607539	6.96649	0.520325	1.33219	7.26135	0.245211	0.44894	8.31799	0.25098	1.19627	4.63464	0.450704	0.424049	8.29984	0.592593	0.929413
0.565217	1.63661	3.15159	0.457746	0.175798	2.47192	0.507812	1.55808	10.7569	0.565217	0.27857	2.48859	0.65	1.54469	9.44588	0.560345	0.372287	-1.01	0.5	1.42431	8.40088	0.380117	0.503968	0.512616	0.601852	1.51931	5.38098	0.460993	1.90529	4.10606	0.65	1.376	1.96885	0.631068	0.612467	6.63965	0.528455	1.3382	7.14788	0.249042	0.442012	8.37588	0.254902	1.19386	4.68711	0.457746	0.428451	8.27554	0.601852	0.932176
0.573913	1.63691	3.15532	0.464789	0.174773	2.65877	0.515625	1.56519	10.7347	0.573913	0.277732	2.42363	0.66	1.54503	9.3774	0.568966	0.371622	-0.880091	0.507692	1.4227	8.35164	0.385965	0.50229	0.510811	0.611111	1.51795	5.34335	0.468085	1.90374	4.33485	0.66	1.37023	1.92368	0.640777	0.616986	6.3329	0.536585	1.34423	6.98857	0.252874	0.434862	8.42906	0.258824	1.1911	4.77071	0.464789	0.433198	8.24004	0.611111	0.93537
0.582609	1.6372	3.16514	0.471831	0.173748	2.768	0.523438	1.57223	10.7107	0.582609	0.276891	2.33656	0.67	1.54538	9.32769	0.577586	0.370926	-0.740351	0.515385	1.42113	8.28722	0.391813	0.500643	0.498011	0.62037	1.51654	5.29527	0.475177	1.90225	4.4385	0.67	1.36457	1.88138	0.650485	0.619888	6.04074	0.544715	1.35015	6.70756	0.256705	0.427638	8.48066	0.262745	1.1883	4.85432	0.471831	0.437926	8.17499	0.62037	0.938961
0.591304	1.63766	3.18916	0.478873	0.172723	2.87722	0.53125	1.57927	10.6899	0.591304	0.276049	2.20129	0.68	1.5447	9.32125	0.586207	0.370177	-0.589551	0.523077	1.41982	8.21759	0.397661	0.498992	0.480905	0.62963	1.51511	5.23618	0.48227	1.90127	4.49629	0.68	1.359	1.83775	0.660194	0.621941	5.7421	0.552846	1.35565	6.33026	0.260536	0.420414	8.53227	0.266667	1.18542	4.93792	0.478873	0.442588	8.07195	0.62963	0.942753
0.6	1.63882	3.21318	0.485915	0.171791	2.98645	0.539062	1.58431	10.683	0.6	0.275223	2.02384	0.69	1.54299	9.34778	0.594828	0.369417	-0.411977	0.530769	1.41857	8.15555	0.403509	0.497215	0.456128	0.638889	1.51366	5.16501	0.489362	1.90042	4.48542	0.69	1.3535	1.7908	0.669903	0.622808	5.4402	0.560976	1.36074	5.88003	0.264368	0.413818	8.58387	0.270588	1.18222	5.05919	0.485915	0.446883	7.96367	0.638889	0.946718
0.608696	1.63999	3.26248	0.492958	0.171379	3.13712	0.546875	1.58917	10.6843	0.608696	0.274409	1.81306	0.7	1.54129	9.4196	0.603448	0.368804	-0.229681	0.538462	1.41755	8.11083	0.409357	0.495438	0.430327	0.648148	1.51229	5.09485	0.496454	1.8999	4.46568	0.7	1.34808	1.73995	0.679612	0.622417	5.13582	0.569106	1.36527	5.57762	0.268199	0.407571	8.62631	0.27451	1.17901	5.21928	0.492958	0.450932	7.83668	0.648148	0.95089
0.617391	1.64133	3.31178	0.5	0.170968	3.30298	0.554688	1.59361	10.6882	0.617391	0.273618	1.58864	0.71	1.53735	9.54378	0.612069	0.368226	-0.103619	0.546154	1.41656	8.0836	0.415205	0.493562	0.403903	0.657407	1.51095	5.03195	0.503546	1.89941	4.42943	0.71	1.34269	1.693	0.68932	0.621334	4.8634	0.577236	1.36854	5.3215	0.272031	0.401324	8.65501	0.278431	1.17563	5.37936	0.5	0.454729	7.70969	0.657407	0.954927
0.626087	1.64324	3.37017	0.507042	0.170556	3.46884	0.5625	1.59626	10.6873	0.626087	0.272869	1.34865	0.72	1.5334	9.70064	0.62069	0.367794	0.0161186	0.553846	1.41565	8.07027	0.421053	0.491668	0.376031	0.666667	1.5097	5.01384	0.510638	1.89896	4.37626	0.72	1.33729	1.62123	0.699029	0.619195	4.62255	0.585366	1.37103	5.11435	0.275862	0.39563	8.6837	0.282353	1.17203	5.53945	0.507042	0.457261	7.55501	0.666667	0.958618
0.634783	1.64515	3.43245	0.514085	0.170145	3.63705	0.570312	1.59891	10.6706	0.634783	0.272144	0.997678	0.73	1.52858	9.87476	0.62931	0.367404	0.12426	0.561538	1.4147	8.06811	0.426901	0.489739	0.346182	0.675926	1.50853	5.02223	0.51773	1.89858	4.31401	0.73	1.33185	1.52047	0.708738	0.616258	4.41565	0.593496	1.37277	4.96201	0.279693	0.390415	8.7124	0.286275	1.16844	5.72507	0.514085	0.458615	7.40033	0.675926	0.961887
0.643478	1.64721	3.49034	0.521127	0.16988	3.8117	0.578125	1.60082	10.6286	0.643478	0.271494	0.62218	0.74	1.52287	10.0555	0.637931	0.367133	0.203426	0.569231	1.41366	8.07306	0.432749	0.487793	0.313436	0.685185	1.50746	5.061	0.524823	1.89824	4.16148	0.74	1.32636	1.39318	0.718447	0.612851	4.26713	0.601626	1.37354	4.9243	0.283525	0.3852	8.74026	0.290196	1.16467	5.92236	0.521127	0.458789	7.23168	0.685185	0.964445
0.652174	1.64965	3.54162	0.528169	0.169641	3.98635	0.585938	1.60187	10.5607	0.652174	0.270902	0.221785	0.75	1.51717	10.2297	0.646552	0.366903	0.266786	0.576923	1.41257	8.08181	0.438596	0.485828	0.270885	0.694444	1.50653	5.17437	0.531915	1.89787	3.9742	0.75	1.32089	1.29686	0.728155	0.608694	4.18592	0.609756	1.37359	4.91889	0.287356	0.380299	8.75229	0.294118	1.16083	6.11964	0.528169	0.456813	7.05911	0.694444	0.966495
0.66087	1.6521	3.59317	0.535211	0.169402	4.161	0.59375	1.60292	10.4281	0.66087	0.270371	-0.14001	0.76	1.51048	10.3827	0.655172	0.366755	0.288253	0.584615	1.4114	8.09233	0.444444	0.483841	0.228004	0.703704	1.50567	5.36134	0.539007	1.89749	3.69786	0.76	1.31544	1.21585	0.737864	0.603828	4.17209	0.617886	1.373	4.95868	0.291188	0.375815	8.76432	0.298039	1.15698	6.31693	0.535211	0.453741	6.91934	0.703704	0.968121
0.669565	1.6546	3.6471	0.542254	0.169164	4.21665	0.601562	1.60283	10.2577	0.669565	0.269982	-0.43739	0.77	1.5038	10.5033	0.663793	0.366641	0.299562	0.592308	1.41021	8.10467	0.450292	0.481861	0.195371	0.712963	1.50495	5.58712	0.546099	1.89705	3.39289	0.77	1.31	1.16683	0.747573	0.598551	4.26972	0.626016	1.37146	5.06259	0.295019	0.371332	8.77636	0.301961	1.15301	6.48778	0.542254	0.449664	6.80508	0.712963	0.969273
0.678261	1.6572	3.70104	0.549296	0.168929	4.24344	0.609375	1.60235	10.0591	0.678261	0.269654	-0.617814	0.78	1.49677	10.5649	0.672414	0.366507	0.286369	0.6	1.409	8.10157	0.45614	0.479899	0.17053	0.722222	1.50427	5.82643	0.553191	1.89664	3.06489	0.78	1.30461	1.16386	0.757282	0.592848	4.53378	0.634146	1.3693	5.30321	0.298851	0.367115	8.78839	0.305882	1.14904	6.65504	0.549296	0.443914	6.70996	0.722222	0.970207
0.686957	1.65981	3.75167	0.556338	0.168698	4.27023	0.617188	1.60186	9.86426	0.686957	0.269446	-0.710587	0.79	1.4894	10.5882	0.681034	0.366363	0.255369	0.607692	1.40776	8.06658	0.461988	0.477941	0.151661	0.731481	1.50377	5.94332	0.560284	1.89629	2.68313	0.79	1.29926	1.21583	0.76699	0.587278	4.86079	0.642276	1.36678	5.54053	0.302682	0.363462	8.79292	0.309804	1.14513	6.8223	0.556338	0.437348	6.65139	0.731481	0.970928
0.695652	1.6623	3.80148	0.56338	0.168466	4.27502	0.625	1.60052	9.7425	0.695652	0.269322	-0.768802	0.8	1.48203	10.5825	0.689655	0.366216	0.208541	0.615385	1.40652	7.99998	0.467836	0.476025	0.134181	0.740741	1.50334	5.98957	0.567376	1.8959	2.28902	0.8	1.29394	1.2995	0.776699	0.581817	5.20373	0.650407	1.36394	5.75975	0.306513	0.359808	8.79423	0.313725	1.14135	6.98662	0.56338	0.430113	6.59757	0.740741	0.971402
0.704348	1.66459	3.83786	0.570423	0.168235	4.23737	0.632812	1.59919	9.72502	0.704348	0.26925	-0.792241	0.81	1.47648	10.5512	0.698276	0.366069	0.0974898	0.623077	1.40531	7.88095	0.473684	0.474108	0.117875	0.75	1.50306	5.97024	0.574468	1.89547	1.87738	0.81	1.28867	1.414	0.786408	0.576674	5.49901	0.658537	1.36148	5.94402	0.310345	0.356282	8.79554	0.317647	1.13757	7.11452	0.570423	0.421945	6.57691	0.75	0.971238
0.713043	1.66687	3.86081	0.577465	0.167891	4.19973	0.640625	1.59764	9.76474	0.713043	0.269317	-0.772531	0.82	1.47093	10.4977	0.706897	0.365975	-0.0384543	0.630769	1.40412	7.67859	0.479532	0.472211	0.103722	0.759259	1.50289	5.90068	0.58156	1.89483	1.51331	0.82	1.28347	1.53894	0.796117	0.571767	5.79246	0.666667	1.35989	6.08827	0.314176	0.353221	8.79685	0.321569	1.13419	7.24242	0.577465	0.413148	6.55625	0.759259	0.970568
0.721739	1.66902	3.8766	0.584507	0.167195	4.16208	0.648438	1.59561	9.84862	0.721739	0.26944	-0.713613	0.83	1.46809	10.4488	0.715517	0.365919	-0.257875	0.638462	1.40301	7.36859	0.48538	0.470317	0.089712	0.768519	1.50281	5.76495	0.588652	1.89409	1.20558	0.83	1.27835	1.60455	0.805825	0.567076	6.09097	0.674797	1.35929	6.22192	0.318008	0.35016	8.79711	0.32549	1.13106	7.37032	0.584507	0.403996	6.55718	0.768519	0.969371
0.730435	1.67098	3.86374	0.591549	0.1665	4.12189	0.65625	1.59357	9.95334	0.730435	0.269652	-0.560627	0.84	1.46795	10.4263	0.724138	0.365902	-0.439109	0.646154	1.40193	7.04229	0.491228	0.468497	0.075583	0.777778	1.50286	5.57441	0.595745	1.89313	1.01573	0.84	1.27331	1.63983	0.815534	0.562667	6.39538	0.682927	1.36039	6.35723	0.321839	0.347165	8.79541	0.329412	1.12793	7.49887	0.591549	0.3948	6.56035	0.777778	0.967398
0.73913	1.67295	3.85088	0.598592	0.165804	4.08135	0.664062	1.59097	10.029	0.73913	0.26994	-0.325128	0.85	1.46781	10.4424	0.732759	0.365917	-0.565792	0.653846	1.40092	6.83263	0.497076	0.466711	0.060093	0.787037	1.50295	5.34817	0.602837	1.89213	0.870865	0.85	1.26837	1.68271	0.825243	0.558155	6.71851	0.691057	1.36238	6.51987	0.32567	0.344715	8.79371	0.333333	1.12541	7.62918	0.598592	0.386399	6.57096	0.787037	0.96462
0.747826	1.67486	3.8336	0.605634	0.165109	4.04081	0.671875	1.58795	10.0769	0.747826	0.27026	-0.0636162	0.86	1.47286	10.4995	0.741379	0.365972	-0.625214	0.661538	1.39993	6.73384	0.502924	0.465034	0.0433367	0.796296	1.50313	5.09813	0.609929	1.89094	0.84393	0.86	1.26355	1.75289	0.834951	0.55351	7.05828	0.699187	1.36519	6.64018	0.329502	0.342266	8.79201	0.337255	1.12295	7.75949	0.605634	0.378619	6.58496	0.796296	0.961412
0.756522	1.67671	3.81583	0.612676	0.164081	3.97188	0.679688	1.58492	10.1108	0.756522	0.270626	0.0988019	0.87	1.47791	10.6372	0.75	0.366063	-0.65661	0.669231	1.39919	6.71049	0.508772	0.463467	0.025314	0.805556	1.5033	4.84516	0.617021	1.88974	0.835498	0.87	1.25884	1.8707	0.84466	0.549	7.41806	0.707317	1.36913	6.76456	0.333333	0.339816	8.79031	0.341176	1.1206	7.8898	0.612676	0.371835	6.63069	0.805556	0.957822
0.765217	1.67856	3.79511	0.619718	0.163032	3.86286	0.6875	1.58183	10.1429	0.765217	0.270962	0.244282	0.88	1.4849	10.7994	0.758621	0.366191	-0.653078	0.676923	1.39849	6.72351	0.51462	0.461964	0.00480566	0.814815	1.50346	4.60425	0.624113	1.88848	0.859758	0.88	1.25424	2.04579	0.854369	0.544788	7.70739	0.715447	1.37377	6.89228	0.337165	0.338231	8.78698	0.345098	1.1187	8.03275	0.619718	0.365886	6.71236	0.814815	0.953539
0.773913	1.68029	3.77242	0.626761	0.161982	3.75385	0.695312	1.57872	10.1849	0.773913	0.271271	0.379984	0.89	1.49383	10.9715	0.767241	0.366358	-0.640487	0.684615	1.39825	6.77473	0.520468	0.460604	-0.0171399	0.824074	1.5036	4.51843	0.631206	1.88729	0.96945	0.89	1.24981	2.38956	0.864078	0.541056	7.92584	0.723577	1.3789	6.968	0.340996	0.336646	8.78366	0.34902	1.11681	8.19038	0.626761	0.360502	6.81106	0.824074	0.948729
0.782609	1.68189	3.73764	0.633803	0.160933	3.64484	0.703125	1.57576	10.2593	0.782609	0.271381	0.536886	0.9	1.50276	11.143	0.775862	0.366538	-0.606157	0.692308	1.39808	6.85435	0.526316	0.459264	-0.0420591	0.833333	1.50371	4.48578	0.638298	1.88621	1.12264	0.9	1.24554	2.82124	0.873786	0.538433	8.04057	0.731707	1.38458	7.00598	0.344828	0.33506	8.78033	0.352941	1.11518	8.34801	0.633803	0.355881	6.96083	0.833333	0.943513
0.791304	1.6835	3.67464	0.640845	0.159911	3.45948	0.710938	1.57374	10.4078	0.791304	0.271407	0.71761	0.91	1.51531	11.3052	0.784483	0.366736	-0.563611	0.7	1.39832	7.00062	0.532164	0.458077	-0.0685604	0.842593	1.50381	4.49272	0.64539	1.88522	1.40357	0.91	1.2414	3.25664	0.883495	0.5367	8.0924	0.739837	1.39117	7.03603	0.348659	0.333946	8.77701	0.356863	1.11383	8.50564	0.640845	0.35159	7.10831	0.842593	0.937949
0.8	1.68493	3.61164	0.647887	0.158904	3.27021	0.71875	1.57172	10.5486	0.8	0.271276	0.919178	0.92	1.52785	11.3736	0.793103	0.366961	-0.515312	0.707692	1.39866	7.18356	0.538012	0.456889	-0.0958377	0.851852	1.50389	4.51396	0.652482	1.88428	1.71877	0.92	1.23738	3.54306	0.893204	0.536545	8.12747	0.747967	1.39805	7.0718	0.35249	0.332888	8.77413	0.360784	1.11249	8.65459	0.647887	0.347557	7.18481	0.851852	0.932327
0.808696	1.68622	3.59452	0.65493	0.157898	3.08094	0.726562	1.57016	10.6234	0.808696	0.271024	1.19073	0.93	1.54151	11.4005	0.801724	0.367223	-0.4521	0.715385	1.39929	7.34592	0.54386	0.455844	-0.122353	0.861111	1.50394	4.5463	0.659574	1.88333	2.11573	0.93	1.23349	3.64938	0.902913	0.538105	8.15263	0.756098	1.40513	7.14032	0.356322	0.33183	8.77149	0.364706	1.11146	8.799	0.65493	0.34391	7.26131	0.861111	0.927015
0.817391	1.68751	3.57741	0.661972	0.156891	2.9334	0.734375	1.56926	10.6556	0.817391	0.270706	1.42302	0.94	1.55629	11.3977	0.810345	0.367533	-0.346787	0.723077	1.40005	7.43553	0.549708	0.454811	-0.155631	0.87037	1.504	4.60069	0.666667	1.88238	2.5587	0.94	1.22966	3.542	0.912621	0.540601	8.16521	0.764228	1.41185	7.27523	0.360153	0.330818	8.76885	0.368627	1.11052	8.94342	0.661972	0.34104	7.31017	0.87037	0.922187
0.826087	1.68877	3.59506	0.669014	0.155984	2.82969	0.742188	1.56837	10.666	0.826087	0.270224	1.61042	0.95	1.57106	11.3697	0.818966	0.367918	-0.0542892	0.730769	1.40108	7.4937	0.555556	0.453849	-0.197729	0.87963	1.50408	4.71357	0.673759	1.88148	3.03691	0.95	1.22589	3.21342	0.92233	0.544477	8.16887	0.772358	1.41833	7.43705	0.363985	0.329819	8.76621	0.372549	1.1096	9.08783	0.669014	0.338604	7.35265	0.87963	0.91928
0.834783	1.69	3.62761	0.676056	0.155276	2.72598	0.75	1.56822	10.6646	0.834783	0.269692	1.80365	0.96	1.58709	11.3274	0.827586	0.368331	0.435546	0.738462	1.40224	7.5264	0.561404	0.452912	-0.265126	0.888889	1.50414	4.90666	0.680851	1.8806	3.32124	0.96	1.22219	2.67666	0.932039	0.549656	8.16697	0.780488	1.42458	7.60007	0.367816	0.32882	8.76654	0.376471	1.10903	9.19199	0.676056	0.336676	7.38505	0.888889	0.917626
0.843478	1.69123	3.66363	0.683099	0.154569	2.6236	0.757812	1.56843	10.6605	0.843478	0.269094	2.04415	0.97	1.60311	11.3053	0.836207	0.368795	1.14738	0.746154	1.40358	7.53956	0.567251	0.452009	-0.338977	0.898148	1.50419	5.14013	0.687943	1.8798	3.56395	0.97	1.21871	2.36607	0.941748	0.555707	8.1695	0.788618	1.43054	7.65043	0.371648	0.327872	8.7738	0.380392	1.10845	9.2891	0.683099	0.335269	7.41056	0.898148	0.917096
0.852174	1.69248	3.70486	0.690141	0.153861	2.57468	0.765625	1.56864	10.6696	0.852174	0.268415	2.35491	0.98	1.61963	11.3001	0.844828	0.369267	1.91649	0.753846	1.40504	7.54177	0.573099	0.451135	-0.416371	0.907407	1.50418	5.40613	0.695035	1.87899	3.74756	0.98	1.2154	2.13597	0.951456	0.563334	8.22022	0.796748	1.4363	7.67091	0.375479	0.326948	8.78107	0.384314	1.10802	9.3862	0.690141	0.334183	7.43235	0.907407	0.917857
0.86087	1.69375	3.74462	0.697183	0.153177	2.52576	0.773438	1.56951	10.6931	0.86087	0.267696	2.6306	0.99	1.63664	11.3072	0.853448	0.369756	2.68086	0.761538	1.40661	7.53876	0.578947	0.450279	-0.483691	0.916667	1.50414	5.64718	0.702128	1.87817	3.90862	0.99	1.21225	1.96384	0.961165	0.571848	8.30292	0.804878	1.44206	7.67303	0.37931	0.326024	8.78833	0.388235	1.10786	9.48223	0.697183	0.333483	7.44795	0.916667	0.919953
0.869565	1.69502	3.77122	0.704225	0.153242	2.47684	0.78125	1.57041	10.7194	0.869565	0.266887	2.87308	1	1.65366	11.3188	0.862069	0.370227	3.08759	0.769231	1.4083	7.5315	0.584795	0.449457	-0.544135	0.925926	1.50396	5.90357	0.70922	1.87728	4.04426	1	1.20929	1.84196	0.970874	0.58101	8.41828	0.813008	1.44792	7.66621	0.383142	0.325163	8.7956	0.392157	1.1077	9.55529	0.704225	0.333206	7.46583	0.925926	0.922862
0.878261	1.69719	3.79781	0.711268	0.153306	2.4397	0.789062	1.57124	10.7453	0.878261	0.266064	3.05994	1.01	1.66851	11.3324	0.87069	0.370655	3.40833	0.776923	1.41006	7.51548	0.590643	0.448626	-0.645096	0.935185	1.50375	6.18018	0.716312	1.87635	4.11974	1.01	1.20673	1.80203	0.980583	0.591239	8.50633	0.821138	1.45383	7.68852	0.386973	0.324349	8.8135	0.396078	1.10765	9.62835	0.711268	0.333271	7.49606	0.935185	0.926509
0.886957	1.69968	3.8233	0.71831	0.153371	2.41177	0.796875	1.57181	10.7633	0.886957	0.265231	3.30977	1.02	1.68335	11.334	0.87931	0.371034	3.57144	0.784615	1.41177	7.50658	0.596491	0.447748	-0.749234	0.944444	1.50331	6.50073	0.723404	1.87508	4.17673	1.02	1.20449	1.79938	0.990291	0.601501	8.57626	0.829268	1.45965	7.92842	0.390805	0.323536	8.83196	0.4	1.10766	9.70141	0.71831	0.333747	7.52629	0.944444	0.931228
0.895652	1.70216	3.84851	0.725352	0.153436	2.38384	0.804688	1.57238	10.7709	0.895652	0.264491	3.59142	1.03	1.69499	11.325	0.887931	0.371262	3.66393	0.792308	1.41345	7.519	0.602339	0.446871	-0.857493	0.953704	1.5028	6.70226	0.730496	1.87371	4.22564	1.03	1.20265	1.82212	1	0.61179	8.62806	0.837398	1.46535	8.37997	0.394636	0.322804	8.85043	0.403922	1.10768	9.76959	0.725352	0.335296	7.56237	0.953704	0.936659
0.904348	1.70705	3.87499	0.732394	0.154036	2.36164	0.8125	1.57296	10.7732	0.904348	0.263787	3.91731	1.04	1.70343	11.3092	0.896552	0.371446	3.71789	0.8	1.41481	7.55499	0.608187	0.445805	-0.962396	0.962963	1.50212	6.82288	0.737589	1.87145	4.26821	1.04	1.20133	1.85617	1.00971	0.620688	8.64834	0.845528	1.47092	9.04864	0.398467	0.322165	8.86889	0.407843	1.10757	9.82223	0.732394	0.337325	7.59884	0.962963	0.942644
0.913043	1.71255	3.90274	0.739437	0.154836	2.39252	0.820312	1.57356	10.7788	0.913043	0.26315	4.14627	1.05	1.71187	11.2927	0.905172	0.371468	3.69736	0.807692	1.41606	7.61351	0.614035	0.444732	-1.06231	0.972222	1.50132	6.8708	0.744681	1.86902	4.30015	1.05	1.20104	1.87585	1.01942	0.628798	8.66037	0.853659	1.47645	9.46306	0.402299	0.321527	8.9115	0.411765	1.10745	9.87486	0.739437	0.339835	7.63836	0.972222	0.949004
0.921739	1.71805	3.93257	0.746479	0.155636	2.42339	0.828125	1.57417	10.7926	0.921739	0.262575	4.31975	1.06	1.71386	11.2828	0.913793	0.371461	3.63783	0.815385	1.41696	7.69252	0.619883	0.443508	-1.13861	0.981481	1.50043	6.88892	0.751773	1.86588	4.34257	1.06	1.20146	1.88334	1.02913	0.636074	8.66369	0.861789	1.48193	9.76415	0.40613	0.321042	8.97022	0.415686	1.10731	9.92749	0.746479	0.342846	7.67909	0.981481	0.955004
0.930435	1.72568	3.97067	0.753521	0.156436	2.45426	0.835938	1.57539	10.8227	0.930435	0.262032	4.41233	1.07	1.71586	11.2895	0.922414	0.371317	3.46669	0.823077	1.4178	7.79107	0.625731	0.44224	-1.18771	0.990741	1.49939	6.88991	0.758865	1.86254	4.39004	1.07	1.20258	1.88429	1.03883	0.642115	8.64466	0.869919	1.48727	9.98997	0.409962	0.320831	9.02893	0.419608	1.10705	9.96547	0.753521	0.345884	7.72619	0.990741	0.960713
0.93913	1.73369	4.00877	0.760563	0.157447	2.65607	0.84375	1.57679	10.8696	0.93913	0.261549	4.48945	1.08	1.71512	11.309	0.931034	0.37115	3.23052	0.830769	1.41837	7.9434	0.631579	0.440879	-1.21252	1	1.49831	6.875	0.765957	1.85883	4.4624	1.08	1.20448	1.8813	1.04854	0.647536	8.60967	0.878049	1.49244	10.194	0.413793	0.320621	9.08765	0.423529	1.10679	9.98425	0.760563	0.348923	7.77968	1	0.966121
0.947826	1.74171	4.048	0.767606	0.158744	2.9565	0.851562	1.57826	10.9293	0.947826	0.261063	4.55877	1.09	1.71165	11.3356	0.939655	0.370844	2.93655	0.838462	1.41893	8.15602	0.637427	0.43945	-1.22136	1.00926	1.49705	6.8323	0.77305	1.85483	4.55525	1.09	1.20728	1.87743	1.05825	0.65226	8.5608	0.886179	1.49745	10.364	0.417625	0.320503	9.15176	0.427451	1.10648	10.003	0.767606	0.351202	7.83322	1.00926	0.971206
0.956522	1.75107	4.08736	0.774648	0.160041	3.25692	0.859375	1.58091	11.0352	0.956522	0.260575	4.62761	1.1	1.70817	11.3615	0.948276	0.370525	2.61585	0.846154	1.41921	8.36703	0.643275	0.437966	-1.22382	1.01852	1.49575	6.76994	0.780142	1.85058	4.6999	1.1	1.21063	1.89377	1.06796	0.656226	8.49196	0.894309	1.50225	10.4842	0.421456	0.320663	9.23203	0.431373	1.10612	10.0218	0.774648	0.353066	7.88689	1.01852	0.976086
0.965217	1.76058	4.12085	0.78169	0.161338	3.59714	0.867188	1.58355	11.2396	0.965217	0.260094	4.71926	1.11	1.69976	11.3639	0.956897	0.370104	2.29416	0.853846	1.41948	8.54102	0.649123	0.436395	-1.21495	1.02778	1.49435	6.67792	0.787234	1.84603	4.85513	1.11	1.21452	1.9195	1.07767	0.659831	8.37808	0.902439	1.50671	10.5605	0.425287	0.320822	9.3123	0.435294	1.10576	10.0311	0.78169	0.354555	7.94036	1.02778	0.9809
0.973913	1.7701	4.15044	0.788732	0.162654	4.13063	0.875	1.58693	11.55	0.973913	0.25963	4.8279	1.12	1.69134	11.3214	0.965517	0.369675	2.00794	0.861538	1.41959	8.7004	0.654971	0.434809	-1.19847	1.03704	1.49287	6.51807	0.794326	1.84137	5.01806	1.12	1.21908	1.94474	1.08738	0.663015	8.24839	0.910569	1.51086	10.627	0.429119	0.321015	9.39257	0.439216	1.10535	10.0347	0.788732	0.355668	7.99075	1.03704	0.985863
0.982609	1.77964	4.177	0.795775	0.164105	4.66413	0.882812	1.59175	11.8072	0.982609	0.259209	4.96163	1.13	1.6815	11.1985	0.974138	0.36914	1.79712	0.869231	1.41969	8.84611	0.660819	0.433163	-1.17771	1.0463	1.49132	6.21989	0.801418	1.83661	5.18665	1.13	1.22438	1.96406	1.09709	0.665296	8.1631	0.918699	1.51466	10.6814	0.43295	0.32141	9.47285	0.443137	1.10493	10.0382	0.795775	0.356498	8.04113	1.0463	0.99085
0.991304	1.78918	4.19647	0.802817	0.165557	5.19762	0.890625	1.59657	11.9015	0.991304	0.258821	5.09725	1.14	1.67025	10.9729	0.982759	0.368599	1.69403	0.876923	1.41977	8.94999	0.666667	0.431516	-1.14669	1.05556	1.48969	5.8527	0.808511	1.83185	5.3562	1.14	1.23017	1.97611	1.1068	0.667377	8.13597	0.926829	1.51769	10.7258	0.436782	0.321805	9.54592	0.447059	1.10453	10.0418	0.802817	0.357082	8.08968	1.05556	0.995625
1	1.79873	4.31326	0.809859	0.167008	5.71206	0.898438	1.60263	11.9392	1	0.258452	5.32186	1.15	1.65899	10.6356	0.991379	0.367918	1.68587	0.884615	1.41984	9.04649	0.672515	0.429821	-1.10935	1.06481	1.48804	5.43422	0.815603	1.82719	5.52653	1.15	1.23642	1.97537	1.1165	0.669287	8.13777	0.934959	1.52	10.7599	0.440613	0.322205	9.61819	0.45098	1.10423	10.0406	0.809859	0.3573	8.13788	1.06481	1.00014
1.0087	1.80565	4.41899	0.816901	0.168459	6.21861	0.90625	1.60948	11.9373	1.0087	0.258135	5.41817	1.16	1.64528	10.381	1	0.367237	1.71728	0.892308	1.41994	9.14103	0.678363	0.428126	-1.06465	1.07407	1.48633	5.07922	0.822695	1.82278	5.67846	1.16	1.24319	1.96073	1.12621	0.671781	8.15308	0.943089	1.5215	10.7814	0.444444	0.322719	9.69046	0.454902	1.10393	10.0383	0.816901	0.35741	8.187	1.07407	1.00429
1.01739	1.81257	4.52473	0.823944	0.16952	6.72516	0.914062	1.61632	11.9147	1.01739	0.257842	5.44121	1.17	1.63157	10.1291	1.00862	0.36643	1.78477	0.9	1.4202	9.23236	0.684211	0.426391	-1.01094	1.08333	1.48462	4.83189	0.829787	1.81896	5.81061	1.17	1.25038	1.91977	1.13592	0.674558	8.15219	0.95122	1.5214	10.7911	0.448276	0.323234	9.76273	0.458824	1.10367	10.036	0.823944	0.357444	8.23665	1.08333	1.00797
1.02609	1.81936	4.6764	0.830986	0.170495	7.21334	0.921875	1.62425	11.9025	1.02609	0.257585	5.37321	1.18	1.61635	9.86382	1.01724	0.365622	1.87702	0.907692	1.42073	9.3209	0.690058	0.424646	-0.945736	1.09259	1.4829	4.68594	0.836879	1.8161	5.91415	1.18	1.25787	1.83589	1.14563	0.677684	8.09422	0.95935	1.51998	10.7897	0.452107	0.323749	9.52341	0.462745	1.10347	10.0335	0.830986	0.357421	8.29862	1.09259	1.01125
1.03478	1.82369	4.8404	0.838028	0.171469	7.64452	0.929688	1.63231	11.9264	1.03478	0.257361	5.15046	1.19	1.59962	9.61743	1.02586	0.364738	2.03667	0.915385	1.42171	9.40552	0.695906	0.422929	-0.848447	1.10185	1.48121	4.65427	0.843972	1.81418	6.00528	1.19	1.26565	1.645	1.15534	0.681028	7.90653	0.96748	1.51763	10.7748	0.455939	0.324157	9.02916	0.466667	1.10327	10.019	0.838028	0.357842	8.37858	1.10185	1.01413
1.04348	1.82802	5.01586	0.84507	0.172444	8.07571	0.9375	1.64062	11.98	1.04348	0.257159	4.86204	1.2	1.58289	9.47059	1.03448	0.363854	2.25355	0.923077	1.42322	9.48621	0.701754	0.421229	-0.720514	1.11111	1.47954	4.65971	0.851064	1.81359	6.04777	1.2	1.27385	1.24733	1.16505	0.684442	7.43928	0.97561	1.51422	10.7117	0.45977	0.324558	8.5349	0.470588	1.10306	10.0045	0.84507	0.358812	8.46421	1.11111	1.01654
1.05217	1.83218	5.19972	0.852113	0.173245	8.50689	0.945312	1.65012	12.04	1.05217	0.257011	4.48165	1.21	1.56532	9.40822	1.0431	0.362906	2.51971	0.930769	1.42527	9.58571	0.707602	0.419598	-0.574178	1.12037	1.47789	4.69446	0.858156	1.81359	6.08798	1.21	1.28243	0.782863	1.17476	0.687918	6.95172	0.98374	1.50951	10.512	0.463602	0.324958	8.04064	0.47451	1.10285	9.99004	0.852113	0.361192	8.57444	1.12037	1.01848
1.06087	1.83489	5.35107	0.859155	0.173884	8.70712	0.953125	1.65963	12.0944	1.06087	0.256931	4.05727	1.22	1.54775	9.35806	1.05172	0.361957	2.7541	0.938462	1.42774	9.69053	0.71345	0.418061	-0.445653	1.12963	1.47625	4.76032	0.865248	1.81503	6.12458	1.22	1.2913	0.389142	1.18447	0.69105	6.54747	0.99187	1.504	10.236	0.467433	0.325351	7.61537	0.478431	1.10264	9.97142	0.859155	0.364774	8.68466	1.12963	1.01991
1.06957	1.8376	5.44597	0.866197	0.174524	8.84239	0.960938	1.66988	12.1171	1.06957	0.256896	3.64555	1.23	1.53108	9.32128	1.06034	0.360969	2.97784	0.946154	1.43073	9.77721	0.719298	0.416565	-0.311812	1.13889	1.47455	4.86941	0.87234	1.81679	6.15576	1.23	1.3004	0.288947	1.19417	0.693914	6.33611	1	1.49769	9.64823	0.471264	0.325742	7.46603	0.482353	1.10247	9.93715	0.866197	0.36916	8.83894	1.13889	1.02072
1.07826	1.8401	5.51834	0.873239	0.175163	8.97766	0.96875	1.68104	12.1083	1.07826	0.256949	3.31698	1.24	1.51531	9.29912	1.06897	0.35998	3.16445	0.953846	1.43398	9.82958	0.725146	0.415206	-0.16987	1.14815	1.47289	5.04795	0.879433	1.81999	6.18446	1.24	1.30965	0.260119	1.20388	0.696342	6.13665	1.00813	1.49023	9.30044	0.475096	0.326133	7.31669	0.486275	1.1023	9.90289	0.873239	0.374589	8.99464	1.14815	1.02076
1.08696	1.84139	5.46674	0.880282	0.175799	9.07638	0.976562	1.69221	12.081	1.08696	0.257026	2.95879	1.25	1.49954	9.2929	1.07759	0.358947	3.33428	0.961538	1.43778	9.87346	0.730994	0.413854	-0.0369954	1.15741	1.47127	5.28162	0.886525	1.82349	6.20006	1.25	1.31885	0.21986	1.21359	0.69828	5.91234	1.01626	1.48239	9.11061	0.478927	0.326643	7.16735	0.490196	1.10215	9.86862	0.880282	0.380956	9.12853	1.15741	1.02038
1.09565	1.84268	5.41515	0.887324	0.176423	9.09637	0.984375	1.70396	12.0409	1.09565	0.257137	2.56433	1.26	1.48577	9.31313	1.08621	0.357914	3.472	0.969231	1.44177	9.91007	0.736842	0.412668	0.0810794	1.16667	1.4698	5.53452	0.893617	1.82784	6.21169	1.26	1.32788	0.165047	1.2233	0.699704	5.67287	1.02439	1.47438	9.03226	0.482759	0.327201	7.01801	0.494118	1.10207	9.82499	0.887324	0.387852	9.25515	1.16667	1.01968
1.10435	1.84389	5.30515	0.894366	0.177048	9.11636	0.992188	1.71594	11.9852	1.10435	0.257254	2.01059	1.27	1.47201	9.36136	1.09483	0.356812	3.57147	0.976923	1.44616	9.93987	0.74269	0.411482	0.139086	1.17593	1.46842	5.70505	0.900709	1.83265	6.21397	1.27	1.33662	0.115035	1.23301	0.700131	5.47321	1.03252	1.46674	8.99873	0.48659	0.327758	6.91493	0.498039	1.10199	9.76751	0.894366	0.395329	9.33176	1.17593	1.01872
1.11304	1.84479	5.19158	0.901408	0.177673	9.13635	1	1.72793	11.9396	1.11304	0.257356	1.53223	1.28	1.45929	9.43368	1.10345	0.35571	3.64668	0.984615	1.45063	9.96285	0.748538	0.410463	0.183169	1.18519	1.46746	5.81559	0.907801	1.83799	6.20729	1.28	1.34487	0.225941	1.24272	0.698743	5.32221	1.04065	1.46074	8.98388	0.490421	0.32869	6.82001	0.501961	1.10194	9.71002	0.901408	0.40329	9.36424	1.18519	1.01794
1.12174	1.8457	4.99572	0.908451	0.178297	9.10333	1.00781	1.73996	11.9111	1.12174	0.257398	1.11195	1.29	1.44761	9.53775	1.11207	0.35458	3.70364	0.992308	1.45543	9.97876	0.754386	0.409475	0.21616	1.19444	1.46667	5.86515	0.914894	1.84404	6.1944	1.29	1.35282	0.944625	1.25243	0.696223	5.13896	1.04878	1.45598	8.98937	0.494253	0.329864	6.72509	0.505882	1.10193	9.65253	0.908451	0.411582	9.38756	1.19444	1.01729
1.13043	1.84647	4.76954	0.915493	0.179511	9.06123	1.01562	1.752	11.894	1.13043	0.257395	0.737286	1.3	1.43593	9.69277	1.12069	0.353451	3.75354	1	1.46027	9.98719	0.760234	0.408616	0.232056	1.2037	1.46667	5.84853	0.921986	1.85045	6.16808	1.3	1.36046	1.55556	1.26214	0.69198	4.97201	1.05691	1.45245	9.01839	0.498084	0.331039	6.63017	0.509804	1.10192	9.58138	0.915493	0.420325	9.39073	1.2037	1.01673
1.13913	1.84683	4.61116	0.922535	0.180784	9.01913	1.02344	1.7635	11.9018	1.13913	0.257365	0.407291	1.31	1.4257	9.81024	1.12931	0.352347	3.7773	1.00769	1.46562	9.98651	0.766082	0.407826	0.240666	1.21296	1.46699	5.81977	0.929078	1.85724	6.13259	1.31	1.36771	1.84558	1.27184	0.686304	4.82031	1.06504	1.45052	9.09109	0.501916	0.332888	6.54596	0.513725	1.10196	9.50101	0.922535	0.429038	9.39225	1.21296	1.01617
1.14783	1.84719	4.51556	0.929577	0.182057	8.8616	1.03125	1.77362	11.9346	1.14783	0.257312	0.129846	1.32	1.41547	9.86514	1.13793	0.351244	3.76923	1.01538	1.47096	9.98208	0.77193	0.407124	0.236578	1.22222	1.46786	5.77501	0.93617	1.86407	6.06555	1.32	1.37441	1.90384	1.28155	0.679721	4.65573	1.07317	1.44953	9.21303	0.505747	0.335412	6.47244	0.517647	1.10201	9.42065	0.929577	0.437415	9.37769	1.22222	1.01562
1.15652	1.84713	4.45486	0.93662	0.183329	8.5237	1.03906	1.78373	11.9879	1.15652	0.257247	0.0426045	1.33	1.40502	9.88972	1.14655	0.350235	3.7168	1.02308	1.47625	9.97391	0.777778	0.406524	0.220658	1.23148	1.46917	5.684	0.943262	1.87054	5.98751	1.33	1.38075	1.91886	1.29126	0.671755	4.46455	1.0813	1.44934	9.44599	0.509579	0.337937	6.39892	0.521569	1.10207	9.34028	0.93662	0.445192	9.36314	1.23148	1.01504
1.16522	1.84612	4.4727	0.943662	0.185702	8.1858	1.04688	1.79117	12.0543	1.16522	0.257164	0.0184019	1.34	1.39435	9.90192	1.15517	0.349225	3.50982	1.03077	1.48136	9.95852	0.783626	0.405977	0.198939	1.24074	1.47074	5.56701	0.950355	1.8769	5.89818	1.34	1.38671	1.92752	1.30097	0.662915	4.25501	1.08943	1.44992	9.86657	0.51341	0.340904	6.32541	0.52549	1.10215	9.18918	0.943662	0.452123	9.20288	1.24074	1.0144
1.17391	1.84511	4.49392	0.950704	0.188789	7.84791	1.05469	1.79644	12.117	1.17391	0.257067	0.0738931	1.35	1.38368	9.90544	1.16379	0.348409	3.23228	1.03846	1.48602	9.93949	0.789474	0.405575	0.167487	1.25	1.47292	5.44814	0.957447	1.88292	5.78758	1.35	1.39222	1.93371	1.31068	0.65354	4.05978	1.09756	1.4511	10.253	0.517241	0.344556	6.25568	0.529412	1.10224	9.01939	0.950704	0.458598	9.0218	1.25	1.0136
1.18261	1.8436	4.54703	0.957746	0.191877	7.51979	1.0625	1.80171	12.1359	1.18261	0.25697	0.401896	1.36	1.37324	9.91721	1.17241	0.347592	2.85752	1.04615	1.49041	9.9165	0.795322	0.405183	0.132349	1.25926	1.47528	5.34154	0.964539	1.88877	5.66913	1.36	1.39739	1.93645	1.32039	0.643436	3.95365	1.10569	1.45276	10.4776	0.521073	0.348207	6.2074	0.533333	1.1023	8.8496	0.957746	0.464561	8.81102	1.25926	1.0127
1.1913	1.84117	4.60014	0.964789	0.194964	7.19244	1.07031	1.80298	12.121	1.1913	0.256887	0.824474	1.37	1.36279	9.93602	1.18103	0.346986	2.49121	1.05385	1.49442	9.86982	0.80117	0.404899	0.0933858	1.26852	1.47817	5.2591	0.971631	1.89438	5.52856	1.37	1.40247	1.91556	1.3301	0.632815	3.93473	1.11382	1.45488	10.5686	0.524904	0.352038	6.15912	0.537255	1.10234	8.67981	0.964789	0.469817	8.58469	1.26852	1.01161
1.2	1.83874	4.65922	0.971831	0.198487	6.86509	1.07812	1.80342	12.0834	1.2	0.256827	1.32574	1.38	1.35317	9.95644	1.18966	0.34638	2.17	1.06154	1.49809	9.81675	0.807018	0.404615	0.0619158	1.27778	1.48125	5.1822	0.978723	1.89981	5.37351	1.38	1.4075	1.90229	1.33981	0.621983	4.1012	1.12195	1.45681	10.6191	0.528736	0.356315	6.11084	0.541176	1.10238	8.50106	0.971831	0.474846	8.44433	1.27778	1.01016
1.2087	1.83562	4.71908	0.978873	0.20301	6.65518	1.08594	1.80344	12.0278	1.2087	0.256787	1.59068	1.39	1.34437	9.97962	1.19828	0.345976	1.81032	1.06923	1.50151	9.75746	0.812865	0.404324	0.0397555	1.28704	1.48461	5.10576	0.985816	1.90513	5.19656	1.39	1.41242	1.91972	1.34951	0.611346	4.38903	1.13008	1.45778	10.6197	0.532567	0.360592	6.06257	0.545098	1.10237	8.32217	0.978873	0.479665	8.4145	1.28704	1.00781
1.21739	1.83148	4.74933	0.985915	0.207534	6.58125	1.09375	1.80001	11.973	1.21739	0.256879	1.73286	1.4	1.33557	10.0134	1.2069	0.345572	1.41102	1.07692	1.50455	9.68401	0.818713	0.404032	0.0406113	1.2963	1.4882	5.01094	0.992908	1.91059	5.00693	1.4	1.4171	1.97363	1.35922	0.601694	4.72239	1.13821	1.45781	10.5508	0.536398	0.364882	6.06057	0.54902	1.10235	8.14329	0.985915	0.484139	8.38626	1.2963	1.00488
1.22609	1.82734	4.76519	0.992958	0.212058	6.50733	1.10156	1.79658	11.9557	1.22609	0.257095	1.77157	1.41	1.32883	10.1257	1.21552	0.34536	1.02797	1.08462	1.50742	9.60388	0.824561	0.403767	0.0622333	1.30556	1.49193	4.94271	1	1.91609	4.69308	1.41	1.42157	2.06116	1.36893	0.592796	5.01878	1.14634	1.45663	10.3907	0.54023	0.369232	6.07015	0.552941	1.10232	7.9799	0.992958	0.488335	8.36369	1.30556	1.00139
1.23478	1.82251	4.7629	1	0.216581	6.04313	1.10938	1.79172	11.9497	1.23478	0.257467	1.7755	1.42	1.32208	10.275	1.22414	0.345149	0.654881	1.09231	1.51005	9.51901	0.830409	0.403515	0.0959962	1.31481	1.49559	4.88873	1.00709	1.92161	4.39832	1.42	1.42583	2.1818	1.37864	0.585321	5.25368	1.15447	1.45431	9.90279	0.544061	0.373582	6.07973	0.556863	1.10223	7.88759	1	0.492244	8.32477	1.31481	0.997303
1.24348	1.81688	4.73942	1.00704	0.22189	5.7038	1.11719	1.78455	11.9414	1.24348	0.258071	1.75108	1.43	1.31687	10.4087	1.23276	0.345082	0.439976	1.1	1.51263	9.45381	0.836257	0.403338	0.155395	1.32407	1.49913	4.84436	1.01418	1.92706	4.12609	1.43	1.4297	2.30956	1.38835	0.578773	5.46728	1.1626	1.45126	9.41444	0.547893	0.377865	6.08931	0.560784	1.10214	7.79527	1.00704	0.495857	8.30978	1.32407	0.992681
1.25217	1.81125	4.70211	1.01408	0.227198	5.36446	1.125	1.77738	11.9233	1.25217	0.258774	1.60803	1.44	1.3132	10.4978	1.24138	0.345015	0.256044	1.10769	1.51491	9.3653	0.842105	0.403239	0.225575	1.33333	1.50209	4.82874	1.02128	1.93223	3.91166	1.44	1.43315	2.42279	1.39806	0.572946	5.68087	1.17073	1.44754	8.97229	0.551724	0.381292	6.1346	0.564706	1.10202	7.70296	1.01408	0.499595	8.29479	1.33333	0.987766
1.26087	1.80517	4.6233	1.02113	0.232506	5.02513	1.13281	1.76842	11.8917	1.26087	0.259649	1.38795	1.45	1.30953	10.5378	1.25	0.345119	0.144897	1.11538	1.51712	9.25741	0.847953	0.403184	0.310371	1.34259	1.50475	4.83095	1.02837	1.93725	3.76052	1.45	1.43622	2.50575	1.40777	0.568387	5.93635	1.17886	1.44346	8.65592	0.555556	0.384718	6.22353	0.568627	1.1018	7.60992	1.02113	0.503473	8.28878	1.34259	0.982618
1.26957	1.79869	4.53764	1.02817	0.237814	4.7583	1.14062	1.75853	11.8322	1.26957	0.260656	1.08204	1.46	1.30893	10.5254	1.25862	0.345223	0.0836294	1.12308	1.51894	9.1426	0.853801	0.40323	0.408691	1.35185	1.50699	4.84938	1.03546	1.94205	3.65891	1.46	1.43887	2.55204	1.41748	0.564333	6.18446	1.18699	1.4391	8.44252	0.559387	0.388144	6.31245	0.572549	1.10159	7.51569	1.02817	0.507548	8.28582	1.35185	0.977235
1.27826	1.7922	4.2809	1.03521	0.242774	4.58008	1.14844	1.74864	11.6746	1.27826	0.26174	0.873542	1.47	1.30833	10.4926	1.26724	0.34555	0.0604285	1.13077	1.52069	9.02338	0.859649	0.403294	0.513175	1.36111	1.50884	4.88335	1.04255	1.94656	3.62064	1.47	1.4406	2.5792	1.42718	0.560699	6.39611	1.19512	1.43438	8.25954	0.563218	0.390625	6.40138	0.576471	1.10128	7.42146	1.03521	0.511676	8.28475	1.36111	0.97168
1.28696	1.78552	4.02415	1.04225	0.24766	4.40186	1.15625	1.7367	11.2635	1.28696	0.262943	0.707171	1.48	1.30882	10.4633	1.27586	0.345877	0.0840069	1.13846	1.52224	8.90034	0.865497	0.403496	0.62988	1.37037	1.51049	4.96564	1.04965	1.95087	3.60948	1.48	1.44131	2.5803	1.43689	0.557905	6.70682	1.20325	1.429	8.08756	0.56705	0.393072	6.48439	0.580392	1.10087	7.32722	1.04225	0.515862	8.28564	1.37037	0.966115
1.29565	1.77869	3.79629	1.0493	0.252546	4.22365	1.16406	1.72462	10.7002	1.29565	0.264194	0.599174	1.49	1.3104	10.4929	1.28448	0.346456	0.128973	1.14615	1.52376	8.77193	0.871345	0.403697	0.799563	1.37963	1.51162	5.08108	1.05674	1.95477	3.70755	1.49	1.44108	2.53327	1.4466	0.555801	7.02724	1.21138	1.42314	7.87304	0.570881	0.395518	6.51409	0.584314	1.10046	7.21394	1.0493	0.519979	8.28189	1.37963	0.960649
1.30435	1.77186	3.57448	1.05634	0.257432	4.1712	1.17188	1.71205	10.3769	1.30435	0.265501	0.498854	1.5	1.31198	10.6686	1.2931	0.347036	0.278505	1.15385	1.52524	8.6427	0.877193	0.404172	1.00684	1.38889	1.51264	5.22778	1.06383	1.95854	3.89144	1.5	1.43992	2.40818	1.45631	0.55428	7.33685	1.21951	1.41702	7.67429	0.574713	0.397422	6.5438	0.588235	1.09991	7.08613	1.05634	0.523912	8.26329	1.38889	0.955824
1.31304	1.76528	3.46741	1.06338	0.260826	4.13273	1.17969	1.69771	10.2049	1.31304	0.266907	0.418698	1.51	1.31632	10.9667	1.30172	0.347924	0.453031	1.16154	1.52667	8.5125	0.883041	0.404669	1.28249	1.39815	1.51341	5.34181	1.07092	1.96194	4.20276	1.51	1.43755	2.2009	1.46602	0.553586	7.47565	1.22764	1.41069	7.43524	0.578544	0.399236	6.5735	0.592157	1.09933	6.95832	1.06338	0.527541	8.24468	1.39815	0.951438
1.32174	1.75885	3.43206	1.07042	0.263407	4.09426	1.1875	1.68337	10.1245	1.32174	0.268338	0.391728	1.52	1.32065	11.2219	1.31034	0.348812	0.669549	1.16923	1.52806	8.37799	0.888889	0.405476	1.55489	1.40741	1.51404	5.44263	1.07801	1.96523	4.69995	1.52	1.43442	1.9901	1.47573	0.553128	7.61562	1.23577	1.40405	7.11457	0.582375	0.40105	6.60321	0.596078	1.09873	6.8305	1.07042	0.530728	8.02352	1.40741	0.947479
1.33043	1.75243	3.40362	1.07746	0.265987	4.06142	1.19531	1.66888	10.0901	1.33043	0.269793	0.434662	1.53	1.32672	11.3572	1.31897	0.349986	0.889351	1.17692	1.52936	8.26457	0.894737	0.406397	1.81792	1.41667	1.51451	5.52653	1.08511	1.96803	5.28343	1.53	1.43059	1.81809	1.48544	0.552887	7.77721	1.2439	1.3973	6.83817	0.586207	0.402267	6.62235	0.6	1.09799	6.72865	1.07746	0.533694	7.79909	1.41667	0.944004
1.33913	1.7464	3.38536	1.08451	0.268568	4.03902	1.20312	1.65424	10.0765	1.33913	0.271206	0.524164	1.54	1.33451	11.3464	1.32759	0.35116	1.11099	1.18462	1.53062	8.15883	0.900585	0.40773	2.14613	1.42593	1.51468	5.55558	1.0922	1.97054	5.70379	1.54	1.42607	1.71075	1.49515	0.553094	7.98963	1.25203	1.39043	6.6504	0.590038	0.403285	6.63798	0.603922	1.09725	6.63494	1.08451	0.536362	7.52485	1.42593	0.941083
1.34783	1.74056	3.36927	1.09155	0.270125	4.01662	1.21094	1.6396	10.0897	1.34783	0.272593	0.710991	1.55	1.3423	11.2144	1.33621	0.352546	1.28582	1.19231	1.53171	7.98182	0.906433	0.409417	2.52416	1.43519	1.51473	5.51445	1.09929	1.9725	6.02038	1.55	1.42081	1.67299	1.50485	0.553515	8.17224	1.26016	1.38335	6.52657	0.59387	0.404302	6.6536	0.607843	1.09647	6.54122	1.09155	0.538504	7.23218	1.43519	0.938457
1.35652	1.73472	3.36224	1.09859	0.270531	3.99423	1.21875	1.62671	10.1154	1.35652	0.2739	0.897855	1.56	1.35266	10.91	1.34483	0.353931	1.44064	1.2	1.53276	7.74929	0.912281	0.411542	3.08325	1.44444	1.51462	5.3943	1.10638	1.97408	6.03452	1.56	1.41512	1.66419	1.51456	0.554152	8.32144	1.26829	1.37575	6.41903	0.597701	0.404827	6.66922	0.611765	1.09559	6.44751	1.09859	0.54027	7.01379	1.44444	0.936103
1.36522	1.72922	3.35522	1.10563	0.270937	3.96456	1.22656	1.61436	10.1295	1.36522	0.275156	1.08406	1.57	1.36302	10.5311	1.35345	0.35554	1.5248	1.20769	1.5334	7.47661	0.918129	0.414493	3.68441	1.4537	1.51454	5.16163	1.11348	1.97535	5.92138	1.57	1.40912	1.67574	1.52427	0.55532	8.39889	1.27642	1.36789	6.32299	0.601533	0.405078	6.68171	0.615686	1.09472	6.4599	1.10563	0.54137	6.87708	1.4537	0.934116
1.37391	1.72385	3.35328	1.11268	0.271343	3.93308	1.23438	1.60211	10.1321	1.37391	0.276354	1.25398	1.58	1.3742	10.2148	1.36207	0.357148	1.58389	1.21538	1.53399	7.17984	0.923977	0.417633	4.32458	1.46296	1.51457	4.82964	1.12057	1.97625	5.69281	1.58	1.40303	1.70444	1.53398	0.556899	8.45787	1.28455	1.35979	6.20188	0.605364	0.405329	6.68949	0.619608	1.09378	6.47726	1.11268	0.541784	6.75988	1.46296	0.932544
1.38261	1.71848	3.35145	1.11972	0.271369	3.9016	1.24219	1.5922	10.1249	1.38261	0.277477	1.39204	1.59	1.38622	10.0277	1.37069	0.358994	1.61206	1.22308	1.53421	6.9282	0.929825	0.421816	4.89775	1.47222	1.51468	4.52775	1.12766	1.97701	4.98055	1.59	1.39748	1.74716	1.54369	0.558932	8.49917	1.29268	1.35159	6.04786	0.609195	0.405206	6.69727	0.623529	1.09281	6.49462	1.11972	0.541735	6.71092	1.47222	0.931229
1.3913	1.71355	3.34539	1.12676	0.270483	3.86751	1.25	1.58229	10.1103	1.3913	0.278584	1.49648	1.6	1.39823	9.9669	1.37931	0.36084	1.60023	1.23077	1.53434	6.71089	0.935673	0.425998	5.48975	1.48148	1.51485	4.28206	1.13475	1.97767	4.15288	1.6	1.39236	1.81236	1.5534	0.561701	8.50848	1.30081	1.34348	5.90309	0.613027	0.404758	6.70505	0.627451	1.09183	6.52952	1.12676	0.540868	6.66197	1.48148	0.930118
1.4	1.70877	3.33808	1.1338	0.269598	3.8256	1.25781	1.57308	10.0925	1.4	0.279681	1.56172	1.61	1.40979	9.95699	1.38793	0.362822	1.57257	1.23846	1.53422	6.53505	0.94152	0.431161	6.14419	1.49074	1.51511	4.18455	1.14184	1.97837	3.34495	1.61	1.38765	1.86183	1.56311	0.564747	8.49979	1.30894	1.33558	5.80506	0.616858	0.40431	6.71293	0.631373	1.09081	6.66439	1.1338	0.539429	6.65536	1.49074	0.929111
1.4087	1.70398	3.32784	1.14085	0.268712	3.78368	1.26562	1.56537	10.0828	1.4087	0.28073	1.6525	1.62	1.42136	9.94435	1.39655	0.364805	1.44475	1.24615	1.53391	6.40563	0.947368	0.436362	6.75786	1.5	1.51539	4.13674	1.14894	1.97952	2.52206	1.62	1.38336	1.86584	1.57282	0.568102	8.4749	1.31707	1.32811	5.73499	0.62069	0.403532	6.72254	0.635294	1.08979	6.79926	1.14085	0.537646	6.65015	1.5	0.928189
1.41739	1.69961	3.31528	1.14789	0.267714	3.74177	1.27344	1.55765	10.0798	1.41739	0.281743	1.78991	1.63	1.43106	9.87759	1.40517	0.366821	1.27098	1.25385	1.53336	6.31438	0.953216	0.442303	7.33495	1.50926	1.51571	4.12739	1.15603	1.98081	1.67322	1.63	1.3795	1.81009	1.58252	0.571976	8.42063	1.3252	1.32122	5.67983	0.624521	0.402315	6.73215	0.639216	1.08876	6.93413	1.14789	0.535466	6.65425	1.50926	0.927365
1.42609	1.69533	3.30158	1.15493	0.265878	3.66798	1.28125	1.55101	10.0771	1.42609	0.282613	2.02727	1.64	1.43892	9.73706	1.41379	0.368837	0.96652	1.26154	1.53253	6.29083	0.959064	0.448466	7.66721	1.51852	1.51598	4.15865	1.16312	1.98242	0.849424	1.64	1.37583	1.69473	1.59223	0.576101	8.29813	1.33333	1.31472	5.64658	0.628352	0.401098	6.74176	0.643137	1.08773	7.07236	1.15493	0.532886	6.66209	1.51852	0.926663
1.43478	1.69106	3.28574	1.16197	0.264041	3.58052	1.28906	1.54508	10.0728	1.43478	0.283368	2.28974	1.65	1.44678	9.53484	1.42241	0.370664	0.6122	1.26923	1.53149	6.28635	0.964912	0.455057	7.92818	1.52778	1.5161	4.28897	1.17021	1.98411	0.0393362	1.65	1.37233	1.46827	1.60194	0.580526	8.11178	1.34146	1.3086	5.62444	0.632184	0.399734	6.75138	0.647059	1.0867	7.21705	1.16197	0.529977	6.68374	1.52778	0.926143
1.44348	1.68731	3.26954	1.16901	0.262204	3.49307	1.29688	1.53916	10.0631	1.44348	0.284	2.56253	1.66	1.45096	9.30697	1.43103	0.372492	0.212298	1.27692	1.5301	6.29609	0.97076	0.461963	8.10299	1.53704	1.51614	4.45805	1.1773	1.9859	-0.478688	1.66	1.369	1.27098	1.61165	0.585297	7.80357	1.34959	1.30312	5.61477	0.636015	0.39806	6.76779	0.65098	1.08574	7.36174	1.16901	0.526244	6.72157	1.53704	0.925792
1.45217	1.68364	3.25102	1.17606	0.260367	3.38862	1.30469	1.53352	10.0462	1.45217	0.284303	2.75036	1.67	1.45513	9.10564	1.43966	0.37381	-0.115684	1.28462	1.52857	6.32545	0.976608	0.46909	8.20022	1.5463	1.5161	4.66035	1.1844	1.98782	-0.92038	1.67	1.36592	1.17358	1.62136	0.590205	7.45969	1.35772	1.29807	5.62955	0.639847	0.396385	6.78711	0.654902	1.08483	7.50642	1.17606	0.521811	6.76316	1.5463	0.925628
1.46087	1.67997	3.2325	1.1831	0.258582	3.18788	1.3125	1.52791	10.0256	1.46087	0.284458	2.89082	1.68	1.45806	8.98977	1.44828	0.375129	-0.413356	1.29231	1.52662	6.38891	0.982456	0.476568	8.27046	1.55556	1.51602	4.91484	1.19149	1.9898	-1.15838	1.68	1.36291	1.23034	1.63107	0.595268	7.10361	1.36585	1.29343	5.71835	0.643678	0.394713	6.80643	0.658824	1.08393	7.68796	1.1831	0.516773	6.81924	1.55556	0.925723
1.46957	1.67706	3.20602	1.19014	0.2568	2.98713	1.32031	1.52241	10.0079	1.46957	0.284354	2.96056	1.69	1.45975	8.98472	1.4569	0.375924	-0.532838	1.3	1.52459	6.4795	0.988304	0.484142	8.29909	1.56481	1.51593	5.17982	1.19858	1.99187	-1.25775	1.69	1.35985	1.41045	1.64078	0.600522	6.75062	1.37398	1.28934	5.87993	0.64751	0.393051	6.82575	0.662745	1.08328	7.90124	1.19014	0.510017	6.87532	1.56481	0.926105
1.47826	1.67421	3.17887	1.19718	0.255018	2.78639	1.32812	1.51746	10.0105	1.47826	0.284044	2.98456	1.7	1.46143	9.08234	1.46552	0.376719	-0.622848	1.30769	1.52214	6.61712	0.994152	0.492119	8.31339	1.57407	1.51573	5.41155	1.20567	1.99395	-1.21157	1.7	1.35637	1.60294	1.65049	0.605882	6.44289	1.38211	1.28609	6.11977	0.651341	0.391389	6.8465	0.666667	1.08269	8.11452	1.19718	0.502409	6.90571	1.57407	0.926809
1.48696	1.67136	3.14743	1.20423	0.253236	2.55158	1.33594	1.51252	10.0912	1.48696	0.283615	2.97363	1.71	1.46046	9.35016	1.47414	0.377081	-0.652572	1.31538	1.51964	6.71521	1	0.500095	8.31864	1.58333	1.5155	5.54831	1.21277	1.99593	-0.989717	1.71	1.35256	1.76794	1.66019	0.611382	6.18696	1.39024	1.28347	6.27696	0.655172	0.389738	6.86989	0.670588	1.08213	8.3278	1.20423	0.494003	6.93482	1.58333	0.927907
1.49565	1.6693	3.11426	1.21127	0.251533	2.29405	1.34375	1.50829	10.2396	1.49565	0.282912	2.86722	1.72	1.45949	9.6513	1.48276	0.377442	-0.671576	1.32308	1.51688	6.78764	1.00585	0.50799	8.29745	1.59259	1.51517	5.61285	1.21986	1.99786	-0.697587	1.72	1.34851	1.88739	1.6699	0.616801	6.01715	1.39837	1.28151	6.37206	0.659004	0.388188	6.89329	0.67451	1.08186	8.54238	1.21127	0.484467	6.96248	1.59259	0.92979
1.50435	1.66727	3.09124	1.21831	0.249854	2.03652	1.35156	1.50503	10.4148	1.50435	0.282066	2.72446	1.73	1.45751	9.88664	1.49138	0.377375	-0.683344	1.33077	1.51402	6.8347	1.0117	0.515884	8.26338	1.60185	1.51478	5.65478	1.22695	1.99965	-0.0681394	1.73	1.34424	1.95761	1.67961	0.62206	5.85221	1.4065	1.28069	6.43081	0.662835	0.386637	6.91668	0.678431	1.08159	8.75745	1.21831	0.474376	6.98951	1.60185	0.932274
1.51304	1.66525	3.07838	1.22535	0.248175	1.78252	1.35938	1.50177	10.563	1.51304	0.281078	2.54534	1.74	1.45452	10.0247	1.5	0.377308	-0.679304	1.33846	1.51095	6.87677	1.01754	0.523311	8.21127	1.61111	1.51434	5.68131	1.23404	2.00107	0.503246	1.74	1.33974	1.97648	1.68932	0.627016	5.67408	1.41463	1.28071	6.49035	0.666667	0.385086	6.94008	0.682353	1.08143	8.97252	1.22535	0.463654	7.01689	1.61111	0.935187
1.52174	1.66402	3.0711	1.23239	0.246496	1.59545	1.36719	1.49958	10.6338	1.52174	0.279887	2.43889	1.75	1.45153	10.1016	1.50862	0.376914	-0.665637	1.34615	1.50774	6.91392	1.02339	0.530604	7.9102	1.62037	1.51379	5.69255	1.24113	2.00208	0.956356	1.75	1.33528	1.96571	1.69903	0.63108	5.47209	1.42276	1.28144	6.5584	0.670498	0.383671	6.97095	0.686275	1.08146	9.18758	1.23239	0.451875	7.04471	1.62037	0.938473
1.53043	1.66278	3.07758	1.23944	0.244549	1.40839	1.375	1.49785	10.6405	1.53043	0.27862	2.44567	1.76	1.44726	10.1389	1.51724	0.37652	-0.605743	1.35385	1.50434	6.93954	1.02924	0.537516	7.46656	1.62963	1.5132	5.70015	1.24823	2.00201	1.28089	1.76	1.33086	1.93297	1.70874	0.634334	5.32896	1.43089	1.28298	6.6437	0.67433	0.382256	7.00182	0.690196	1.08148	9.39709	1.23944	0.439787	7.07078	1.62963	0.942301
1.53913	1.66159	3.08575	1.24648	0.242415	1.22133	1.38281	1.49611	10.6299	1.53913	0.277226	2.62172	1.77	1.443	10.1524	1.52586	0.375839	-0.538769	1.36154	1.50077	6.95884	1.03509	0.544126	6.74457	1.63889	1.51254	5.70768	1.25532	2.00137	1.52313	1.77	1.32651	1.88793	1.71845	0.63615	5.20133	1.43902	1.28551	6.74748	0.678161	0.380841	7.03269	0.694118	1.08169	9.60615	1.24648	0.427354	7.08941	1.63889	0.946397
1.54783	1.6611	3.11423	1.25352	0.24028	1.03736	1.39062	1.49599	10.6173	1.54783	0.275819	2.94967	1.78	1.43817	10.139	1.53448	0.375158	-0.461305	1.36923	1.49706	6.97335	1.04094	0.550512	6.1184	1.64815	1.51188	5.71969	1.26241	1.99938	1.68663	1.78	1.32215	1.8622	1.72816	0.636396	5.08568	1.44715	1.2887	6.86392	0.681992	0.379814	7.06356	0.698039	1.08199	9.81521	1.25352	0.41484	7.10804	1.64815	0.950687
1.55652	1.6606	3.14271	1.26056	0.238146	0.856489	1.39844	1.4959	10.6063	1.55652	0.274429	3.22177	1.79	1.43279	10.1067	1.5431	0.374168	-0.382425	1.37692	1.49312	6.97993	1.04678	0.556457	5.53106	1.65741	1.51122	5.73622	1.2695	1.99709	1.83289	1.79	1.31791	1.85313	1.73786	0.635774	5.02248	1.45528	1.29253	6.97873	0.685824	0.378834	7.08923	0.701961	1.08229	10.0125	1.26056	0.402729	7.15629	1.65741	0.955097
1.56522	1.66018	3.18267	1.26761	0.236017	0.675618	1.40625	1.49623	10.5935	1.56522	0.273223	3.27869	1.8	1.42741	10.0749	1.55172	0.373178	-0.302852	1.38462	1.48909	6.97768	1.05263	0.562328	4.84388	1.66667	1.51056	5.75567	1.2766	1.99354	1.94257	1.8	1.31384	1.84993	1.74757	0.63397	4.98811	1.46341	1.29721	7.09952	0.689655	0.377854	7.1121	0.705882	1.08278	10.1228	1.26761	0.391369	7.20655	1.66667	0.959479
1.57391	1.6603	3.22442	1.27465	0.233898	0.494747	1.41406	1.49775	10.5738	1.57391	0.272135	3.24864	1.81	1.42352	10.1071	1.56034	0.372066	-0.185376	1.39231	1.48483	6.96658	1.05848	0.567639	4.16937	1.67593	1.50991	5.77771	1.28369	1.98972	2.04279	1.81	1.31005	1.85208	1.75728	0.630953	4.98233	1.47154	1.30246	7.23334	0.693487	0.37744	7.13497	0.709804	1.08328	10.2331	1.27465	0.382462	7.29627	1.67593	0.963502
1.58261	1.66042	3.27306	1.28169	0.231779	0.249318	1.42188	1.49928	10.5478	1.58261	0.271156	3.17566	1.82	1.41963	10.2294	1.56897	0.370953	-0.0646661	1.4	1.48052	6.93545	1.06433	0.572949	3.50753	1.68519	1.50927	5.80058	1.29078	1.98495	2.1315	1.82	1.30662	1.8671	1.76699	0.627201	5.01529	1.47967	1.3081	7.43029	0.697318	0.37718	7.15784	0.713725	1.08383	10.3434	1.28169	0.374975	7.40435	1.68519	0.966961
1.5913	1.66061	3.32536	1.28873	0.229659	0.000492223	1.42969	1.50137	10.5111	1.5913	0.270358	3.05248	1.83	1.41832	10.4089	1.57759	0.369966	0.0591723	1.40769	1.47604	6.8923	1.07018	0.577922	3.08209	1.69444	1.50863	5.81753	1.29787	1.97982	2.19193	1.83	1.30342	1.90647	1.7767	0.622379	5.10197	1.4878	1.31407	7.56527	0.701149	0.376921	7.17973	0.717647	1.08453	10.4235	1.28873	0.3696	7.51732	1.69444	0.969178
1.6	1.66113	3.39054	1.29577	0.227652	-0.248334	1.4375	1.50397	10.4713	1.6	0.269632	2.90183	1.84	1.41961	10.5924	1.58621	0.368978	0.184778	1.41538	1.47154	6.84337	1.07602	0.582855	2.71563	1.7037	1.50804	5.8289	1.30496	1.97419	2.24196	1.84	1.30047	1.96322	1.78641	0.616838	5.24547	1.49593	1.32007	7.62552	0.704981	0.377137	7.1993	0.721569	1.08522	10.4376	1.29577	0.366182	7.6368	1.7037	0.970154
1.6087	1.66165	3.47197	1.30282	0.226007	-0.444836	1.44531	1.50656	10.4364	1.6087	0.269029	2.7354	1.85	1.42089	10.7058	1.59483	0.368128	0.312317	1.42308	1.46689	6.79196	1.08187	0.58746	2.42415	1.71296	1.50749	5.83298	1.31206	1.96816	2.28943	1.85	1.29783	2.05949	1.79612	0.610866	5.53953	1.50407	1.32602	7.5742	0.708812	0.377579	7.21887	0.72549	1.08605	10.4517	1.30282	0.363952	7.74859	1.71296	0.970257
1.61739	1.66219	3.55698	1.30986	0.224362	-0.562851	1.45312	1.51039	10.4194	1.61739	0.268484	2.58167	1.86	1.42715	10.8391	1.60345	0.367278	0.41855	1.43077	1.46221	6.73402	1.08772	0.591907	2.17079	1.72222	1.50699	5.83059	1.31915	1.96188	2.33427	1.86	1.2955	2.20494	1.80583	0.604309	5.88873	1.5122	1.33192	7.47778	0.712644	0.378021	7.23845	0.729412	1.08698	10.4658	1.30986	0.3636	7.82401	1.72222	0.969537
1.62609	1.66281	3.65394	1.3169	0.222717	-0.680867	1.46094	1.51451	10.439	1.62609	0.267974	2.39261	1.87	1.4334	10.9825	1.61207	0.366548	0.516606	1.43846	1.45741	6.67308	1.09357	0.596019	1.93979	1.73148	1.50655	5.82036	1.32624	1.95508	2.37274	1.87	1.29337	2.34019	1.81553	0.59803	6.28348	1.52033	1.33772	7.31698	0.716475	0.378842	7.25802	0.733333	1.08792	10.4756	1.3169	0.364635	7.89943	1.73148	0.967703
1.63478	1.66342	3.74986	1.32394	0.221096	-0.798882	1.46875	1.51882	10.513	1.63478	0.267556	2.17009	1.88	1.44152	11.1759	1.62069	0.365817	0.553049	1.44615	1.4526	6.61087	1.09942	0.599728	1.75707	1.74074	1.50615	5.80083	1.33333	1.94816	2.39849	1.88	1.29142	2.41901	1.82524	0.592228	6.73781	1.52846	1.34345	7.07905	0.720307	0.379947	7.28372	0.737255	1.089	10.4813	1.32394	0.36653	7.92581	1.74074	0.965312
1.64348	1.66406	3.79278	1.33099	0.219851	-0.818633	1.47656	1.52521	10.6389	1.64348	0.267235	1.91949	1.89	1.4515	11.426	1.62931	0.365167	0.584908	1.45385	1.44776	6.55796	1.10526	0.603266	1.61723	1.75	1.50582	5.75939	1.34043	1.94126	2.41478	1.89	1.28967	2.48176	1.83495	0.588069	7.12749	1.53659	1.3492	6.73416	0.724138	0.381052	7.30974	0.741176	1.09011	10.4869	1.33099	0.369766	7.94795	1.75	0.962452
1.65217	1.66473	3.83571	1.33803	0.218606	-0.821043	1.48438	1.5316	10.8779	1.65217	0.266999	1.67479	1.9	1.46148	11.7062	1.63793	0.364517	0.605186	1.46154	1.44294	6.51673	1.11111	0.606243	1.50803	1.75926	1.50552	5.70415	1.34752	1.93454	2.41883	1.9	1.28789	2.56283	1.84466	0.585272	7.48366	1.54472	1.35504	6.43493	0.727969	0.382307	7.33576	0.745098	1.09123	10.4926	1.33803	0.374163	7.95857	1.75926	0.959128
1.66087	1.6654	3.85273	1.34507	0.21736	-0.823452	1.49219	1.53858	11.135	1.66087	0.266914	1.44045	1.91	1.47485	11.9125	1.64655	0.363803	0.615747	1.46923	1.43814	6.5027	1.11696	0.60921	1.41663	1.76852	1.5053	5.63725	1.35461	1.92854	2.42043	1.91	1.28591	2.70639	1.85437	0.583424	7.84084	1.55285	1.36081	6.19539	0.731801	0.383737	7.36178	0.74902	1.09245	10.4953	1.34507	0.379228	7.96342	1.76852	0.955008
1.66957	1.6661	3.8636	1.35211	0.216115	-0.800648	1.5	1.54658	11.3028	1.66957	0.266889	1.23432	1.92	1.48821	12.0064	1.65517	0.363089	0.618427	1.47692	1.4335	6.51453	1.12281	0.611418	1.32807	1.77778	1.50512	5.55752	1.3617	1.9229	2.41982	1.92	1.28365	3.04561	1.86408	0.583045	8.16082	1.56098	1.36635	6.04923	0.735632	0.385167	7.38507	0.752941	1.09368	10.4968	1.35211	0.384832	7.96609	1.77778	0.950627
1.67826	1.66685	3.87147	1.35915	0.215276	-0.719012	1.50781	1.55458	11.3713	1.67826	0.266965	1.03218	1.93	1.50248	12.0187	1.66379	0.362354	0.608031	1.48462	1.42893	6.55113	1.12865	0.613625	1.24349	1.78704	1.505	5.46546	1.36879	1.91783	2.43352	1.93	1.28108	3.33204	1.87379	0.583671	8.42984	1.56911	1.37161	5.93311	0.739464	0.386498	7.40654	0.756863	1.09494	10.4983	1.35915	0.389907	7.96567	1.78704	0.946115
1.68696	1.6676	3.87732	1.3662	0.21449	-0.637375	1.51562	1.56308	11.3819	1.68696	0.267147	0.827854	1.94	1.51768	11.9737	1.67241	0.36162	0.593533	1.49231	1.42475	6.63635	1.1345	0.615203	1.1775	1.7963	1.50492	5.36716	1.37589	1.91324	2.46743	1.94	1.27845	3.51366	1.8835	0.584989	8.58631	1.57724	1.37624	5.83666	0.743295	0.387651	7.42801	0.760784	1.09625	10.4998	1.3662	0.394569	7.9644	1.7963	0.941681
1.69565	1.66841	3.88109	1.37324	0.213704	-0.555739	1.52344	1.57186	11.3599	1.69565	0.267383	0.581074	1.95	1.53287	11.8892	1.68103	0.360974	0.566347	1.5	1.42064	6.79921	1.14035	0.616615	1.11345	1.80556	1.50485	5.26377	1.38298	1.90898	2.55011	1.95	1.27575	3.56999	1.8932	0.587104	8.70992	1.58537	1.38003	5.75035	0.747126	0.388805	7.44948	0.764706	1.09757	10.497	1.37324	0.398387	7.95867	1.80556	0.937434
1.70435	1.66934	3.88156	1.38028	0.212918	-0.381505	1.53125	1.58064	11.3014	1.70435	0.267709	0.335445	1.96	1.54906	11.8268	1.68966	0.360329	0.525189	1.50769	1.41704	7.00266	1.1462	0.617613	1.04408	1.81481	1.50482	5.15771	1.39007	1.90531	2.65419	1.96	1.27297	3.54718	1.90291	0.589738	8.80703	1.5935	1.38311	5.6313	0.750958	0.389907	7.47216	0.768627	1.09894	10.4937	1.38028	0.401794	7.95293	1.81481	0.933404
1.71304	1.67027	3.88113	1.38732	0.212144	-0.176406	1.53906	1.58887	11.1416	1.71304	0.268106	0.1576	1.97	1.56524	11.7751	1.69828	0.359781	0.459	1.51538	1.4135	7.24844	1.15205	0.618301	0.969948	1.82407	1.50478	5.0253	1.39716	1.90182	2.82384	1.97	1.27008	3.47766	1.91262	0.592818	8.86504	1.60163	1.38541	5.47494	0.754789	0.390853	7.49847	0.772549	1.10034	10.4903	1.38732	0.404859	7.94156	1.82407	0.929588
1.72174	1.67139	3.87646	1.39437	0.211375	0.0286938	1.54688	1.59704	10.9249	1.72174	0.268564	0.00937873	1.98	1.5819	11.7279	1.7069	0.359232	0.390748	1.52308	1.41037	7.43146	1.15789	0.618708	0.889397	1.83333	1.50468	4.89106	1.40426	1.89871	3.02818	1.98	1.26736	3.33659	1.92233	0.596972	8.91082	1.60976	1.38688	5.32476	0.758621	0.391799	7.52478	0.776471	1.10173	10.4849	1.39437	0.407347	7.92959	1.83333	0.925954
1.73043	1.67275	3.87179	1.40141	0.210605	0.276782	1.55469	1.60468	10.6668	1.73043	0.269193	-0.107935	1.99	1.59902	11.684	1.71552	0.358822	0.321268	1.53077	1.40737	7.57831	1.16374	0.618595	0.764412	1.84259	1.5045	4.80015	1.41135	1.89567	3.32847	1.99	1.26491	3.14283	1.93204	0.601462	8.94713	1.61789	1.38777	5.20583	0.762452	0.39275	7.55109	0.780392	1.10322	10.4584	1.40141	0.409882	7.91446	1.84259	0.922133
1.73913	1.67411	3.86348	1.40845	0.209836	0.696825	1.5625	1.61003	10.3651	1.73913	0.269875	-0.0678172	2	1.61614	11.6476	1.72414	0.358412	0.278215	1.53846	1.40471	7.68004	1.16959	0.618362	0.6128	1.85185	1.50421	4.77839	1.41844	1.89296	3.65619	2	1.2628	2.84141	1.94175	0.606193	8.97092	1.62602	1.38806	5.09731	0.766284	0.393731	7.5774	0.784314	1.1047	10.4319	1.40845	0.412464	7.89763	1.85185	0.918312
1.74783	1.67565	3.85503	1.41549	0.20863	1.11687	1.57031	1.61539	10.0588	1.74783	0.27064	0.117805	2.01	1.6313	11.6162	1.73276	0.358147	0.239212	1.54615	1.40222	7.75124	1.17544	0.61733	0.434561	1.86111	1.50379	4.78591	1.42553	1.89044	4.0076	2.01	1.26213	2.63497	1.95146	0.610809	8.96254	1.63415	1.38748	5.01071	0.770115	0.394711	7.60395	0.788235	1.10623	10.4054	1.41549	0.415056	7.87485	1.86111	0.914598
1.75652	1.67738	3.84444	1.42254	0.207036	1.53691	1.57812	1.61942	9.90325	1.75652	0.271445	0.434009	2.02	1.64646	11.594	1.74138	0.357882	0.205127	1.55385	1.39996	7.80365	1.18129	0.616298	0.230854	1.87037	1.5033	4.81569	1.43262	1.88827	4.31294	2.02	1.26305	2.5236	1.96117	0.615334	8.92354	1.64228	1.38638	4.94628	0.773946	0.395697	7.63052	0.792157	1.10786	10.3659	1.42254	0.417455	7.84301	1.87037	0.911555
1.76522	1.6791	3.83312	1.42958	0.205441	1.96038	1.58594	1.62195	9.84981	1.76522	0.272255	0.732162	2.03	1.65873	11.5309	1.75	0.357719	0.17259	1.56154	1.39792	7.83067	1.18713	0.614509	0.0135045	1.87963	1.5027	4.9184	1.43972	1.8862	4.59386	2.03	1.26555	2.47504	1.97087	0.619776	8.84711	1.65041	1.38494	4.9096	0.777778	0.396843	7.6571	0.796078	1.1095	10.2938	1.42958	0.419617	7.80827	1.87963	0.909391
1.77391	1.68098	3.82228	1.43662	0.203847	2.38571	1.59375	1.62448	9.81606	1.77391	0.273022	0.982014	2.04	1.6681	11.3549	1.75862	0.357557	0.14208	1.56923	1.39607	7.85178	1.19298	0.612644	-0.226501	1.88889	1.50206	5.04865	1.44681	1.88421	4.74436	2.04	1.27002	2.46429	1.98058	0.623992	8.64542	1.65854	1.38319	4.89064	0.781609	0.397989	7.68368	0.8	1.11119	10.2216	1.43662	0.421721	7.75611	1.88889	0.908358
1.78261	1.683	3.81183	1.44366	0.202021	2.81103	1.60156	1.6255	9.78177	1.78261	0.27367	1.16556	2.05	1.67747	11.0319	1.76724	0.357526	0.108822	1.57692	1.39456	7.86768	1.19883	0.610285	-0.485775	1.89815	1.50131	5.22404	1.4539	1.88203	4.86348	2.05	1.2762	2.49418	1.99029	0.62819	8.42189	1.66667	1.38174	4.88747	0.785441	0.399135	7.70831	0.803922	1.11292	10.1495	1.44366	0.423954	7.70395	1.89815	0.908928
1.7913	1.68502	3.80343	1.4507	0.199771	3.21411	1.60938	1.62602	9.74381	1.7913	0.274221	1.33061	2.06	1.68105	10.7484	1.77586	0.357496	0.0743952	1.58462	1.39319	7.87477	1.20468	0.607703	-0.754432	1.90741	1.50051	5.50007	1.46099	1.87977	4.93096	2.06	1.28358	2.54415	2	0.632371	8.10828	1.6748	1.38106	4.90131	0.789272	0.40077	7.73135	0.807843	1.11466	10.0689	1.4507	0.426389	7.62141	1.90741	0.911629
1.8	1.68694	3.79924	1.45775	0.197521	3.41701	1.61719	1.62649	9.70783	1.8	0.274551	1.50868	2.07	1.68463	10.6549	1.78448	0.357636	0.0416752	1.59231	1.3922	7.87904	1.21053	0.604866	-1.03789	1.91667	1.49966	5.85587	1.46809	1.87731	4.99057	2.07	1.29216	2.58964	2.00971	0.637085	8.01012	1.68293	1.38124	4.94314	0.793103	0.402444	7.7544	0.811765	1.11642	9.97909	1.45775	0.429012	7.53508	1.91667	0.915474
1.8087	1.68879	3.79579	1.46479	0.195271	3.61991	1.625	1.62494	9.68114	1.8087	0.274801	1.72204	2.08	1.68573	10.6464	1.7931	0.357776	0.0116031	1.6	1.39128	7.88721	1.21637	0.601741	-1.31169	1.92593	1.49878	6.23299	1.47518	1.87481	5.04609	2.08	1.3022	2.6219	2.01942	0.641937	7.9568	1.69106	1.38267	5.00304	0.796935	0.404117	7.77744	0.815686	1.11818	9.88929	1.46479	0.431695	7.42991	1.92593	0.920453
1.81739	1.69065	3.79801	1.47183	0.19298	3.82281	1.63281	1.62339	9.6639	1.81739	0.274925	1.9462	2.09	1.68436	10.6895	1.80172	0.358055	-0.0101964	1.60769	1.39078	7.90622	1.22222	0.598551	-1.57858	1.93519	1.49789	6.61415	1.48227	1.8722	5.08783	2.09	1.313	2.63832	2.02913	0.646933	7.94175	1.69919	1.38496	5.07877	0.800766	0.406186	7.80221	0.819608	1.11994	9.79948	1.47183	0.434441	7.31393	1.93519	0.92692
1.82609	1.69192	3.80024	1.47887	0.1905	3.9774	1.64062	1.62138	9.66463	1.82609	0.274897	2.14237	2.1	1.68299	10.759	1.81034	0.358335	-0.0218748	1.61538	1.39033	7.9351	1.22807	0.595163	-1.78285	1.94444	1.49697	6.92032	1.48936	1.86958	5.12355	2.1	1.32443	2.64933	2.03883	0.651743	7.94028	1.70732	1.38794	5.17189	0.804598	0.408341	7.83386	0.823529	1.12167	9.74618	1.47887	0.437111	7.20268	1.94444	0.93489
1.83478	1.69286	3.8071	1.48592	0.18802	4.09246	1.64844	1.61829	9.67991	1.83478	0.274796	2.21478	2.11	1.67718	10.8304	1.81897	0.358722	-0.02373	1.62308	1.39021	7.96469	1.23392	0.591769	-1.94836	1.9537	1.49609	7.11728	1.49645	1.86692	5.14102	2.11	1.33653	2.64628	2.04854	0.656346	7.92342	1.71545	1.39166	5.32335	0.808429	0.410496	7.86552	0.827451	1.12339	9.71071	1.48592	0.439621	7.09911	1.9537	0.943776
1.84348	1.6938	3.81446	1.49296	0.18554	4.20752	1.65625	1.61519	9.70444	1.84348	0.274565	2.25281	2.12	1.67138	10.8227	1.82759	0.35911	0.0602733	1.63077	1.39019	7.99057	1.23977	0.588171	-2.05961	1.96296	1.49532	7.24196	1.50355	1.86437	5.14774	2.12	1.34835	2.62403	2.05825	0.660708	7.89389	1.72358	1.39609	5.47145	0.812261	0.412832	7.89717	0.831373	1.12505	9.67525	1.49296	0.441781	6.99927	1.96296	0.953466
1.85217	1.69434	3.83066	1.5	0.18306	4.32258	1.66406	1.61145	9.74856	1.85217	0.274243	2.27309	2.13	1.66434	10.7551	1.83621	0.359535	0.180025	1.63846	1.39041	8.01305	1.24561	0.584573	-2.1245	1.97222	1.49471	7.35677	1.51064	1.86192	5.14371	2.13	1.3591	2.57729	2.06796	0.664195	7.84677	1.73171	1.40092	5.61202	0.816092	0.415241	7.92883	0.835294	1.12662	9.63979	1.5	0.443446	6.92503	1.97222	0.964034
1.86087	1.69471	3.85078	1.50704	0.180512	4.45071	1.67188	1.60722	9.81865	1.86087	0.273852	2.30169	2.14	1.65606	10.6171	1.84483	0.35996	0.534042	1.64615	1.39078	8.03346	1.25146	0.580792	-2.17647	1.98148	1.49429	7.41266	1.51773	1.85968	5.12304	2.14	1.36861	2.44181	2.07767	0.667207	7.79911	1.73984	1.40616	5.74595	0.819923	0.417649	7.96923	0.839216	1.12819	9.63148	1.50704	0.444793	6.85078	1.98148	0.97439
1.86957	1.69507	3.87905	1.51408	0.177964	4.57884	1.67969	1.60299	9.90341	1.86957	0.273266	2.39342	2.15	1.64778	10.4328	1.85345	0.360312	0.954266	1.65385	1.39136	8.05112	1.25731	0.576968	-2.21746	1.99074	1.49412	7.43023	1.52482	1.85752	5.09444	2.15	1.37623	2.26852	2.08738	0.669655	7.74272	1.74797	1.41207	5.86798	0.823755	0.420167	8.01117	0.843137	1.12964	9.62739	1.51408	0.445614	6.77598	1.99074	0.983895
1.87826	1.69535	3.9161	1.52113	0.175416	4.70697	1.6875	1.59777	9.97371	1.87826	0.272612	2.53883	2.16	1.6374	10.2382	1.86207	0.360664	1.51951	1.66154	1.3922	8.06784	1.26316	0.573031	-2.2462	2	1.49405	7.41209	1.53191	1.85561	5.01593	2.16	1.38255	2.09079	2.09709	0.671403	7.66602	1.7561	1.41815	5.96791	0.827586	0.422756	8.05312	0.847059	1.13103	9.6233	1.52113	0.445607	6.70109	2	0.992064
1.88696	1.69561	3.95504	1.52817	0.172868	4.8347	1.69531	1.59238	10.1024	1.88696	0.271856	2.83858	2.17	1.62702	10.0535	1.87069	0.360929	1.96029	1.66923	1.39323	8.08272	1.26901	0.569014	-2.26726	2.00926	1.49425	7.32545	1.53901	1.85378	4.92501	2.17	1.38782	1.92992	2.1068	0.672721	7.59023	1.76423	1.42412	6.04101	0.831418	0.425346	8.09506	0.85098	1.13243	9.61967	1.52817	0.444942	6.60445	2.00926	0.997841
1.89565	1.69586	3.99908	1.53521	0.170644	4.96192	1.70312	1.58704	10.2577	1.89565	0.271004	3.13714	2.18	1.61535	9.87439	1.87931	0.361194	2.3117	1.67692	1.39449	8.09429	1.27485	0.564913	-2.27124	2.01852	1.49451	7.20486	1.5461	1.85253	4.81016	2.18	1.39197	1.78302	2.1165	0.67349	7.51942	1.77236	1.42978	6.15544	0.835249	0.427929	8.14663	0.854902	1.13369	9.62323	1.53521	0.442848	6.49443	2.01852	1.00267
1.90435	1.6971	4.04271	1.54225	0.168489	5.08915	1.71094	1.58201	10.423	1.90435	0.270105	3.43137	2.19	1.60239	9.77703	1.88793	0.361383	2.48189	1.68462	1.39585	8.09851	1.2807	0.560663	-2.26539	2.02778	1.49497	7.03966	1.55319	1.85157	4.66347	2.19	1.39522	1.60057	2.12621	0.673375	7.456	1.78049	1.43496	6.38678	0.83908	0.430507	8.20783	0.858824	1.13495	9.62679	1.54225	0.439636	6.38971	2.02778	1.00656
1.91304	1.6986	4.07966	1.5493	0.166334	5.21637	1.71875	1.57697	10.5695	1.91304	0.269112	3.62905	2.2	1.58942	9.73487	1.89655	0.361572	2.61071	1.69231	1.39735	8.09859	1.28655	0.556393	-2.24972	2.03704	1.49552	6.76817	1.56028	1.85141	4.49742	2.2	1.3979	1.31371	2.13592	0.672815	7.38329	1.78862	1.4399	6.69404	0.842912	0.433084	8.26902	0.862745	1.13616	9.63035	1.5493	0.435647	6.29422	2.03704	1.00909
1.92174	1.7001	4.11661	1.55634	0.164179	5.32322	1.72656	1.57293	10.6647	1.92174	0.268061	3.80407	2.21	1.57592	9.72536	1.90517	0.361699	2.66887	1.7	1.39888	8.09348	1.2924	0.551997	-2.21639	2.0463	1.49616	6.47587	1.56738	1.85172	4.30229	2.21	1.39997	0.942739	2.14563	0.67169	7.2863	1.79675	1.44461	7.03078	0.846743	0.435671	8.33022	0.866667	1.13727	9.64241	1.55634	0.430373	6.20029	2.0463	1.01084
1.93043	1.70454	4.14261	1.56338	0.162321	5.4278	1.73438	1.57034	10.6911	1.93043	0.266968	3.95974	2.22	1.56241	9.74408	1.91379	0.361826	2.70337	1.70769	1.40034	8.08264	1.29825	0.547601	-2.16434	2.05556	1.49689	6.16148	1.57447	1.85259	4.08747	2.22	1.401	0.590005	2.15534	0.66985	7.16419	1.80488	1.44904	7.37002	0.850575	0.438271	8.39354	0.870588	1.13838	9.67949	1.56338	0.424258	6.1188	2.05556	1.01205
1.93913	1.70951	4.16663	1.57042	0.160625	5.53238	1.74219	1.56775	10.6953	1.93913	0.265775	4.09277	2.23	1.54988	9.78086	1.92241	0.361952	2.70059	1.71538	1.40174	8.06896	1.30409	0.543209	-2.07807	2.06481	1.49767	5.81538	1.58156	1.854	3.79871	2.23	1.40159	0.441062	2.16505	0.667725	7.02613	1.81301	1.45345	7.66665	0.854406	0.440871	8.4689	0.87451	1.13943	9.71657	1.57042	0.417501	6.03732	2.06481	1.01265
1.94783	1.71447	4.19073	1.57746	0.158928	5.61878	1.75	1.56683	10.6831	1.94783	0.264531	4.2033	2.24	1.53832	9.80174	1.93103	0.362077	2.60174	1.72308	1.40276	8.05198	1.30994	0.538818	-1.92481	2.07407	1.49856	5.44803	1.58865	1.8557	3.51458	2.24	1.40216	0.375249	2.17476	0.665284	6.8609	1.82114	1.45785	7.91385	0.858238	0.443519	8.54427	0.878431	1.14042	9.75364	1.57746	0.409698	5.98108	2.07407	1.01229
1.95652	1.72204	4.21487	1.58451	0.157232	5.67141	1.75781	1.56669	10.6655	1.95652	0.263211	4.25675	2.25	1.52676	9.80898	1.93966	0.362159	2.45268	1.73077	1.40365	8.03363	1.31579	0.534482	-1.74049	2.08333	1.49946	5.17634	1.59574	1.85806	3.23582	2.25	1.40289	0.363384	2.18447	0.662915	6.66872	1.82927	1.46224	8.11769	0.862069	0.44629	8.61963	0.882353	1.14142	9.81757	1.58451	0.401443	5.92904	2.08333	1.01176
1.96522	1.72991	4.24365	1.59155	0.155643	5.72403	1.76562	1.56654	10.6471	1.96522	0.261819	4.29136	2.26	1.51729	9.80927	1.94828	0.362242	2.10465	1.73846	1.40421	8.01526	1.32164	0.53017	-1.51256	2.09259	1.50033	5.01613	1.60284	1.86056	3.01956	2.26	1.40387	0.381814	2.19417	0.660589	6.42667	1.8374	1.46647	8.4092	0.8659	0.44906	8.69499	0.886275	1.14231	9.91462	1.59155	0.392801	5.89765	2.09259	1.01121
1.97391	1.73777	4.27875	1.59859	0.154176	5.77666	1.77344	1.56837	10.6281	1.97391	0.260399	4.31297	2.27	1.50783	9.8078	1.9569	0.362209	1.70804	1.74615	1.40464	7.99722	1.32749	0.525944	-1.2872	2.10185	1.50111	4.8995	1.60993	1.86362	2.82387	2.27	1.405	0.434251	2.20388	0.658323	6.22355	1.84553	1.47075	8.75335	0.869732	0.451886	8.73174	0.890196	1.14318	10.0117	1.59859	0.383562	5.87984	2.10185	1.01171
1.98261	1.74716	4.31385	1.60563	0.152709	5.80284	1.78125	1.57028	10.6113	1.98261	0.258944	4.30668	2.28	1.4994	9.80027	1.96552	0.362175	1.17625	1.75385	1.40487	7.98068	1.33333	0.521811	-1.06367	2.11111	1.50172	4.80055	1.61702	1.86676	2.59014	2.28	1.4062	0.550498	2.21359	0.656007	6.01906	1.85366	1.47516	9.13543	0.873563	0.454969	8.75885	0.894118	1.14403	10.1087	1.60563	0.374429	5.86578	2.11111	1.01288
1.9913	1.75662	4.34896	1.61268	0.151242	5.82241	1.78906	1.57259	10.6112	1.9913	0.25749	4.2833	2.29	1.49201	9.7862	1.97414	0.361965	0.708448	1.76154	1.40493	7.96733	1.33918	0.517739	-0.870023	2.12037	1.50217	4.72727	1.62411	1.87018	2.38999	2.29	1.40739	0.712587	2.2233	0.653659	5.75476	1.86179	1.47996	9.38967	0.877395	0.458052	8.78595	0.898039	1.14475	10.2183	1.61268	0.365403	5.85872	2.12037	1.01459
2	1.76609	4.53336	1.61972	0.149962	5.84198	1.79688	1.57616	10.66	2	0.256038	4.24615	2.3	1.48461	9.7697	1.98276	0.361755	0.314935	1.76923	1.40484	7.95883	1.34503	0.513836	-0.702303	2.12963	1.50253	4.71158	1.63121	1.87367	2.26641	2.3	1.408	0.896142	2.23301	0.651267	5.48957	1.86992	1.48506	9.60445	0.881226	0.461175	8.81306	0.901961	1.14547	10.3348	1.61972	0.357659	5.85212	2.12963	1.0169
2.0087	1.77567	4.67998	1.62676	0.149132	5.85962	1.80469	1.57974	10.7978	2.0087	0.254636	4.1331	2.31	1.47873	9.74963	1.99138	0.361267	0.165618	1.77692	1.40461	7.96415	1.35088	0.509943	-0.570887	2.13889	1.5027	4.74085	1.6383	1.87728	2.19806	2.31	1.40826	1.02776	2.24272	0.6487	5.26187	1.87805	1.49029	9.81549	0.885057	0.46483	8.76544	0.905882	1.14613	10.4513	1.62676	0.35058	5.84991	2.13889	1.01964
2.01739	1.78525	4.8266	1.6338	0.148303	5.87146	1.8125	1.58353	10.9825	2.01739	0.253276	4.00511	2.32	1.47284	9.73058	2	0.360779	0.106007	1.78462	1.40431	7.97741	1.35673	0.506269	-0.480316	2.14815	1.50282	4.79231	1.64539	1.88061	2.16883	2.32	1.4082	1.20261	2.25243	0.646019	5.10806	1.88618	1.49562	10.11	0.888889	0.468486	8.6265	0.909804	1.14672	10.5678	1.6338	0.344289	5.84769	2.14815	1.02243
2.02609	1.79441	4.90927	1.64085	0.147473	5.88329	1.82031	1.58753	11.1551	2.02609	0.251973	3.8625	2.33	1.46685	9.72337	2.00862	0.360051	0.137811	1.79231	1.40388	8.00027	1.36257	0.502595	-0.399505	2.15741	1.50277	4.86126	1.65248	1.88377	2.17762	2.33	1.40801	1.36926	2.26214	0.643154	5.00364	1.89431	1.50104	10.4429	0.89272	0.472141	8.48756	0.913725	1.14731	10.6729	1.64085	0.339114	5.84966	2.15741	1.0251
2.03478	1.80065	4.97006	1.64789	0.146777	5.89512	1.82812	1.59152	11.2866	2.03478	0.250768	3.69889	2.34	1.46075	9.75352	2.01724	0.359323	0.195826	1.8	1.40344	8.03564	1.36842	0.499154	-0.323466	2.16667	1.5027	4.98453	1.65957	1.88583	2.20426	2.34	1.40773	1.49723	2.27184	0.64019	4.89018	1.90244	1.50643	10.7981	0.896552	0.476248	8.34861	0.917647	1.14781	10.7758	1.64789	0.334513	5.85242	2.16667	1.02751
2.04348	1.80689	5.00384	1.65493	0.147079	5.89427	1.83594	1.59592	11.3845	2.04348	0.249614	3.47194	2.35	1.45465	9.81488	2.02586	0.358423	0.316743	1.80769	1.40283	8.07746	1.37427	0.495764	-0.224134	2.17593	1.50258	5.0732	1.66667	1.88764	2.30077	2.35	1.40741	1.5472	2.28155	0.637112	4.75695	1.91057	1.51173	11.1641	0.900383	0.480373	8.2219	0.921569	1.14829	10.8787	1.65493	0.330657	5.86242	2.17593	1.02986
2.05217	1.81234	5.00952	1.66197	0.147382	5.88799	1.84375	1.60042	11.443	2.05217	0.248549	3.17844	2.36	1.44879	9.93357	2.03448	0.357509	0.577872	1.81538	1.40223	8.12669	1.38012	0.492574	-0.109552	2.18519	1.50242	5.11789	1.67376	1.8881	2.46133	2.36	1.40712	1.56375	2.29126	0.633756	4.65846	1.9187	1.51674	11.4167	0.904215	0.484497	8.20524	0.92549	1.14876	10.9805	1.66197	0.327542	5.87753	2.18519	1.0321
2.06087	1.81539	5.01188	1.66901	0.147684	5.8817	1.85156	1.605	11.5118	2.06087	0.247556	2.70913	2.37	1.44293	10.0955	2.0431	0.356431	0.93715	1.82308	1.4017	8.18292	1.38596	0.48952	0.0446554	2.19444	1.50223	5.07674	1.68085	1.88835	2.70791	2.37	1.40686	1.56167	2.30097	0.629936	4.59389	1.92683	1.52127	11.5293	0.908046	0.488793	8.18857	0.929412	1.14913	11.048	1.66901	0.324817	5.89965	2.19444	1.03368
2.06957	1.81844	5.00349	1.67606	0.147987	5.85812	1.85938	1.61066	11.6164	2.06957	0.246614	2.14878	2.38	1.43776	10.2787	2.05172	0.355325	1.38517	1.83077	1.40128	8.25745	1.39181	0.48659	0.180616	2.2037	1.50196	4.96435	1.68794	1.88769	3.08516	2.38	1.40655	1.55277	2.31068	0.62581	4.56057	1.93496	1.52515	11.5468	0.911877	0.493118	8.17191	0.933333	1.14951	11.1154	1.67606	0.322633	5.9358	2.2037	1.03425
2.07826	1.82079	4.9951	1.6831	0.149213	5.73654	1.86719	1.61631	11.725	2.07826	0.245806	1.53681	2.39	1.43328	10.4725	2.06034	0.354077	1.83069	1.83846	1.40115	8.35688	1.39766	0.483867	0.298328	2.21296	1.50166	4.80208	1.69504	1.88665	3.51648	2.39	1.40618	1.55121	2.32039	0.621215	4.55108	1.94309	1.52819	11.4973	0.915709	0.497443	8.15525	0.937255	1.14987	11.1829	1.6831	0.321241	5.97348	2.21296	1.03397
2.08696	1.82196	4.98064	1.69014	0.150498	5.61495	1.875	1.62221	11.8115	2.08696	0.245119	0.937191	2.4	1.4288	10.6524	2.06897	0.35279	2.20937	1.84615	1.40121	8.46644	1.40351	0.481195	0.375602	2.22222	1.50136	4.59219	1.70213	1.88497	3.82866	2.4	1.40584	1.60947	2.3301	0.616332	4.5559	1.95122	1.52884	11.3836	0.91954	0.50182	8.13498	0.941176	1.15018	11.2469	1.69014	0.320167	6.02886	2.22222	1.03261
2.09565	1.82313	4.96607	1.69718	0.151782	5.49337	1.88281	1.62859	11.873	2.09565	0.24453	0.42822	2.41	1.42572	10.7413	2.07759	0.351426	2.54783	1.85385	1.40152	8.5759	1.40936	0.478801	0.459737	2.23148	1.50108	4.3467	1.70922	1.88294	4.10302	2.41	1.40571	1.76057	2.33981	0.611257	4.57444	1.95935	1.52807	11.2724	0.923372	0.506214	8.1135	0.945098	1.15048	11.2988	1.69718	0.31942	6.08425	2.23148	1.03012
2.10435	1.82371	4.92824	1.70423	0.153067	5.29859	1.89062	1.63497	11.9298	2.10435	0.244232	0.0028088	2.42	1.42264	10.7748	2.08621	0.350031	2.84107	1.86154	1.40206	8.68404	1.4152	0.476407	0.564946	2.24074	1.50088	4.09611	1.71631	1.88064	4.27826	2.42	1.40571	1.9647	2.34951	0.605901	4.61727	1.96748	1.52595	11.1639	0.927203	0.510608	8.09203	0.94902	1.15075	11.3507	1.70423	0.318488	6.15067	2.24074	1.02693
2.11304	1.82368	4.88161	1.71127	0.155003	5.05501	1.89844	1.64162	11.9852	2.11304	0.244107	-0.264491	2.43	1.42048	10.7741	2.09483	0.348605	3.03003	1.86923	1.40278	8.78459	1.42105	0.474263	0.699576	2.25	1.50074	3.8477	1.7234	1.87796	4.46592	2.43	1.40581	2.19285	2.35922	0.600465	4.68913	1.97561	1.52224	11.0259	0.931034	0.514893	8.07056	0.952941	1.15098	11.4026	1.71127	0.317451	6.21944	2.25	1.02308
2.12174	1.82366	4.82606	1.71831	0.157141	4.81144	1.90625	1.64843	12.0411	2.12174	0.244231	-0.420577	2.44	1.41924	10.7466	2.10345	0.347162	3.18088	1.87692	1.40374	8.86787	1.4269	0.472136	0.846782	2.25926	1.50065	3.73872	1.7305	1.87517	4.66381	2.44	1.40592	2.40972	2.36893	0.59499	4.78136	1.98374	1.51699	10.8114	0.934866	0.519118	8.05767	0.956863	1.15121	11.4465	1.71831	0.316268	6.28575	2.25926	1.01862
2.13043	1.82409	4.76048	1.72535	0.159279	4.57522	1.91406	1.65524	12.1001	2.13043	0.244693	-0.512156	2.45	1.418	10.7045	2.11207	0.345793	3.23523	1.88462	1.4048	8.92961	1.43275	0.470126	1.00783	2.26852	1.50064	3.69859	1.73759	1.87185	4.79753	2.45	1.40585	2.60376	2.37864	0.58954	4.89844	1.99187	1.51069	10.5707	0.938697	0.523342	8.05765	0.960784	1.15135	11.4793	1.72535	0.315074	6.35022	2.26852	1.01386
2.13913	1.82478	4.702	1.73239	0.161416	4.47873	1.92188	1.66232	12.1614	2.13913	0.245315	-0.535486	2.46	1.41858	10.6841	2.12069	0.344479	3.27842	1.89231	1.40593	9.02179	1.4386	0.468162	1.17616	2.27778	1.50067	3.72566	1.74468	1.86851	4.91176	2.46	1.40551	2.73215	2.38835	0.584156	5.10472	2	1.5034	10.3262	0.942529	0.527398	8.05764	0.964706	1.15146	11.5122	1.73239	0.313901	6.40727	2.27778	1.00877
2.14783	1.82547	4.66934	1.73944	0.16362	4.38225	1.92969	1.66943	12.2232	2.14783	0.246205	-0.520977	2.47	1.41915	10.6806	2.12931	0.343356	3.30118	1.9	1.40708	9.11054	1.44444	0.466278	1.3497	2.28704	1.50076	3.84409	1.75177	1.86517	4.975	2.47	1.40446	2.78599	2.39806	0.578866	5.33842	2.00813	1.49478	10.0927	0.94636	0.531306	8.05762	0.968627	1.15157	11.545	1.73944	0.312847	6.44834	2.28704	1.00314
2.15652	1.82644	4.63669	1.74648	0.165869	4.28576	1.9375	1.67651	12.282	2.15652	0.24733	-0.481894	2.48	1.42032	10.6848	2.13793	0.342423	3.30174	1.90769	1.40842	9.19281	1.45029	0.464476	1.4858	2.2963	1.50085	4.04358	1.75887	1.86208	5.04508	2.48	1.40279	2.76853	2.40777	0.574024	5.58727	2.01626	1.48552	9.8109	0.950192	0.535214	8.05825	0.972549	1.15163	11.5639	1.74648	0.312176	6.48835	2.2963	0.997324
2.16522	1.8275	4.58734	1.75352	0.168119	4.33618	1.94531	1.68345	12.3317	2.16522	0.248602	-0.411246	2.49	1.42206	10.6902	2.14655	0.341661	3.29019	1.91538	1.40982	9.23005	1.45614	0.462726	1.62266	2.30556	1.5009	4.28777	1.76596	1.85947	5.12586	2.49	1.40072	2.59242	2.41748	0.569772	5.83692	2.02439	1.47592	9.50709	0.954023	0.538985	8.0711	0.976471	1.1517	11.574	1.75352	0.311794	6.51257	2.30556	0.991506
2.17391	1.82857	4.5373	1.76056	0.170368	4.53349	1.95312	1.69038	12.3584	2.17391	0.250164	-0.246989	2.5	1.42381	10.6976	2.15517	0.341125	3.24648	1.92308	1.41156	9.24666	1.46199	0.461111	1.76057	2.31481	1.50096	4.56604	1.77305	1.85727	5.1981	2.5	1.39832	2.28639	2.42718	0.566008	6.07547	2.03252	1.46646	9.22898	0.957854	0.542574	8.08396	0.980392	1.15178	11.5841	1.76056	0.311988	6.53678	2.31481	0.985821
2.18261	1.8288	4.49282	1.76761	0.172143	4.73081	1.96094	1.6974	12.3666	2.18261	0.251863	0.00947459	2.51	1.42725	10.6992	2.16379	0.340716	3.19331	1.93077	1.41345	9.24159	1.46784	0.459507	1.92535	2.32407	1.50101	4.78648	1.78014	1.85543	5.26615	2.51	1.39534	1.93872	2.43689	0.5632	6.29821	2.04065	1.45857	9.00366	0.961686	0.546162	8.09681	0.984314	1.15187	11.5941	1.76761	0.312489	6.56864	2.32407	0.980366
2.1913	1.82891	4.45064	1.77465	0.173241	4.92812	1.96875	1.70452	12.3627	2.1913	0.253688	0.397161	2.52	1.43069	10.6932	2.17241	0.340533	3.11593	1.93846	1.41571	9.18813	1.47368	0.458089	2.08108	2.33333	1.50109	4.95229	1.78723	1.85415	5.30078	2.52	1.39205	1.64219	2.4466	0.560918	6.39412	2.04878	1.45184	8.83831	0.965517	0.549508	8.10967	0.988235	1.15196	11.595	1.77465	0.31326	6.60229	2.33333	0.975086
2.2	1.82902	4.45861	1.78169	0.174338	5.30179	1.97656	1.71164	12.3524	2.2	0.255723	0.84649	2.53	1.43536	10.6831	2.18103	0.340443	2.95073	1.94615	1.41829	9.12734	1.47953	0.456672	2.19353	2.34259	1.50119	5.06303	1.79433	1.85309	5.32884	2.53	1.3885	1.47359	2.45631	0.559091	6.46532	2.05691	1.44624	8.73959	0.969349	0.55234	8.13953	0.992157	1.15216	11.5936	1.78169	0.31485	6.64039	2.34259	0.969984
2.2087	1.82757	4.52764	1.78873	0.175436	5.68473	1.98438	1.71944	12.3446	2.2087	0.257798	1.19152	2.54	1.44127	10.6635	2.18966	0.340586	2.70747	1.95385	1.4213	9.06025	1.48538	0.45546	2.29604	2.35185	1.50136	5.1391	1.80142	1.8526	5.3408	2.54	1.38469	1.39796	2.46602	0.558122	6.51425	2.06504	1.44198	8.73848	0.97318	0.555173	8.17669	0.996078	1.15241	11.5923	1.78873	0.317127	6.68205	2.35185	0.965116
2.21739	1.82611	4.60518	1.79577	0.176321	6.06768	1.99219	1.72749	12.3473	2.21739	0.259919	1.37505	2.55	1.44719	10.6146	2.19828	0.340772	2.36823	1.96154	1.42472	8.97145	1.49123	0.45429	2.39263	2.36111	1.50156	5.21375	1.80851	1.85216	5.34462	2.55	1.38069	1.37501	2.47573	0.557511	6.53431	2.07317	1.43869	8.90318	0.977011	0.55772	8.21384	1	1.15265	11.5909	1.79577	0.32001	6.72569	2.36111	0.960238
2.22609	1.8243	4.71762	1.80282	0.176516	6.37702	2	1.73554	12.36	2.22609	0.261934	1.36171	2.56	1.45486	10.4636	2.2069	0.341122	2.00249	1.96923	1.42845	8.84646	1.49708	0.453253	2.47904	2.37037	1.50188	5.28382	1.8156	1.85184	5.34069	2.56	1.37676	1.38581	2.48544	0.557228	6.54804	2.0813	1.43603	9.2312	0.980843	0.559218	8.25099	1.00392	1.15326	11.5448	1.80282	0.32413	6.77391	2.37037	0.95537
2.23478	1.81994	4.83007	1.80986	0.176711	6.57597	2.00781	1.74368	12.3778	2.23478	0.263887	1.2678	2.57	1.46254	10.2437	2.21552	0.341502	1.59227	1.97692	1.43255	8.68323	1.50292	0.452301	2.55607	2.37963	1.50223	5.33979	1.8227	1.85162	5.33063	2.57	1.37305	1.43502	2.49515	0.557563	6.56632	2.08943	1.43385	9.75554	0.984674	0.560717	8.2933	1.00784	1.15386	11.4987	1.80986	0.328823	6.82269	2.37963	0.950563
2.24348	1.81557	4.83545	1.8169	0.176907	6.77491	2.01562	1.75181	12.398	2.24348	0.265715	1.0956	2.58	1.4707	9.98741	2.22414	0.342072	1.14929	1.98462	1.43678	8.51498	1.50877	0.45141	2.62372	2.38889	1.50268	5.37499	1.82979	1.85161	5.31909	2.58	1.3703	1.49645	2.50485	0.558239	6.61065	2.09756	1.43219	10.0376	0.988506	0.562087	8.34518	1.01176	1.15457	11.4525	1.8169	0.334126	6.88267	2.38889	0.945977
2.25217	1.81057	4.83413	1.82394	0.177082	6.97385	2.02344	1.75982	12.4149	2.25217	0.267447	0.910681	2.59	1.47932	9.68929	2.23276	0.342663	0.659481	1.99231	1.4415	8.39032	1.51462	0.450615	2.67578	2.39815	1.50316	5.38856	1.83688	1.85195	5.30915	2.59	1.3682	1.53807	2.51456	0.559255	6.6775	2.10569	1.43098	10.1587	0.992337	0.562381	8.39705	1.01569	1.15553	11.3749	1.82394	0.340398	6.94265	2.39815	0.941546
2.26087	1.80366	4.66146	1.83099	0.176947	7.14736	2.03125	1.76736	12.4276	2.26087	0.269117	0.78756	2.6	1.48795	9.38785	2.24138	0.343527	0.381508	2	1.4463	8.31036	1.52047	0.449841	2.71669	2.40741	1.50367	5.37457	1.84397	1.85264	5.30567	2.6	1.36664	1.55245	2.52427	0.560676	6.75392	2.11382	1.43007	10.14	0.996169	0.562676	8.44893	1.01961	1.15649	11.2404	1.83099	0.346982	6.99386	2.40741	0.937281
2.26957	1.79675	4.41046	1.83803	0.176812	7.31639	2.03906	1.7749	12.4378	2.26957	0.270658	0.724601	2.61	1.49599	9.18114	2.25	0.344392	0.191798	2.00769	1.45209	8.2428	1.52632	0.449174	2.73812	2.41667	1.50425	5.32056	1.85106	1.85392	5.31397	2.61	1.36559	1.53841	2.53398	0.562137	6.83666	2.12195	1.42904	10.0042	1	0.56297	8.5925	1.02353	1.15763	11.1059	1.83803	0.353924	7.0428	2.41667	0.933289
2.27826	1.78934	4.17892	1.84507	0.176676	7.48542	2.04688	1.78164	12.4473	2.27826	0.272173	0.694158	2.62	1.50402	9.09951	2.25862	0.345508	0.160364	2.01538	1.45799	8.20768	1.53216	0.448507	2.75237	2.42593	1.50485	5.21778	1.85816	1.85546	5.33331	2.62	1.36511	1.50348	2.54369	0.563636	6.92129	2.13008	1.42697	9.78537	1.00383	0.562338	8.70302	1.02745	1.15888	10.9714	1.84507	0.361389	7.14506	2.42593	0.92949
2.28696	1.78112	3.97304	1.85211	0.176541	7.64179	2.05469	1.78735	12.4573	2.28696	0.273661	0.658278	2.63	1.51054	9.05594	2.26724	0.346624	0.139793	2.02308	1.46419	8.19914	1.53801	0.447917	2.76263	2.43519	1.50557	5.05632	1.86525	1.85804	5.35901	2.63	1.36487	1.41791	2.5534	0.565169	6.99777	2.13821	1.4241	9.56306	1.00766	0.561706	8.81354	1.03137	1.16013	10.8548	1.85211	0.369155	7.29281	2.43519	0.925887
2.29565	1.7729	3.79858	1.85915	0.176851	7.76866	2.0625	1.79307	12.4697	2.29565	0.275062	0.617711	2.64	1.51553	9.04784	2.27586	0.347943	0.14529	2.03077	1.47048	8.21202	1.54386	0.447331	2.76492	2.44444	1.5063	4.75204	1.87234	1.86085	5.41307	2.64	1.36481	1.29009	2.56311	0.566709	7.06273	2.14634	1.42043	9.36698	1.01149	0.561074	8.92406	1.03529	1.16164	10.7453	1.85915	0.377323	7.45875	2.44444	0.922577
2.30435	1.76442	3.77075	1.8662	0.17722	7.89552	2.07031	1.79631	12.481	2.30435	0.276391	0.57222	2.65	1.52052	9.06684	2.28448	0.349278	0.171433	2.03846	1.47685	8.23604	1.54971	0.44679	2.76183	2.4537	1.50707	4.40159	1.87943	1.86471	5.47403	2.65	1.36488	1.13426	2.57282	0.568257	7.10734	2.15447	1.41567	9.21165	1.01533	0.560057	9.03458	1.03922	1.16316	10.6358	1.8662	0.385867	7.67015	2.4537	0.919559
2.31304	1.75566	3.74292	1.87324	0.177589	8.02239	2.07812	1.79824	12.4841	2.31304	0.277597	0.540064	2.66	1.52251	9.09812	2.2931	0.350779	0.212026	2.04615	1.48291	8.26936	1.55556	0.446266	2.75489	2.46296	1.50784	4.06536	1.88652	1.8688	5.55253	2.66	1.36506	0.999623	2.58252	0.569865	7.14654	2.1626	1.41036	8.99776	1.01916	0.558954	9.13754	1.04314	1.16474	10.5281	1.87324	0.394561	7.87946	2.46296	0.916824
2.32174	1.7469	3.73029	1.88028	0.177959	8.08813	2.08594	1.80017	12.4713	2.32174	0.278647	0.515702	2.67	1.5245	9.11517	2.30172	0.352308	0.276911	2.05385	1.48882	8.31	1.5614	0.445774	2.73804	2.47222	1.5086	3.82866	1.89362	1.8735	5.62205	2.67	1.36511	0.868583	2.59223	0.571585	7.18014	2.17073	1.40475	8.73566	1.02299	0.557852	9.23296	1.04706	1.16644	10.4446	1.88028	0.403432	8.02512	2.47222	0.914506
2.33043	1.73868	3.71896	1.88732	0.179817	8.13349	2.09375	1.79885	12.4028	2.33043	0.279603	0.48805	2.68	1.52548	9.12298	2.31034	0.353935	0.349103	2.06154	1.49358	8.3513	1.56725	0.445313	2.71674	2.48148	1.50926	3.75777	1.90071	1.87863	5.68167	2.68	1.36486	0.760017	2.60194	0.573461	7.19821	2.17886	1.39913	8.42778	1.02682	0.556971	9.32838	1.05098	1.16815	10.361	1.88732	0.412422	8.17078	2.48148	0.912672
2.33913	1.73078	3.70947	1.89437	0.182297	8.17885	2.10156	1.79704	12.2763	2.33913	0.280364	0.454678	2.69	1.52546	9.13528	2.31897	0.35559	0.440286	2.06923	1.49793	8.37843	1.5731	0.444864	2.68921	2.49074	1.50987	3.74996	1.9078	1.88427	5.74042	2.69	1.36344	0.683294	2.61165	0.57548	7.20235	2.18699	1.39342	8.15941	1.03065	0.556219	9.4238	1.0549	1.16995	10.2775	1.89437	0.421436	8.27817	2.49074	0.911163
2.34783	1.72288	3.7009	1.90141	0.184776	8.21144	2.10938	1.79497	12.0985	2.34783	0.280973	0.422021	2.7	1.52543	9.18711	2.32759	0.357356	0.531547	2.07692	1.50146	8.39412	1.57895	0.444444	2.65144	2.5	1.51014	3.78612	1.91489	1.89061	5.79813	2.7	1.36124	0.643472	2.62136	0.577503	7.19416	2.19512	1.38746	7.94236	1.03448	0.555467	9.51922	1.05882	1.17182	10.1907	1.90141	0.430426	8.37462	2.5	0.909976
2.35652	1.7158	3.69197	1.90845	0.187255	8.19295	2.11719	1.79028	11.8787	2.35652	0.281479	0.404373	2.71	1.5232	9.30928	2.33621	0.359167	0.622894	2.08462	1.50438	8.39842	1.5848	0.444025	2.60793	2.50926	1.51033	3.85414	1.92199	1.89732	5.8353	2.71	1.35828	0.633263	2.63107	0.579505	7.16735	2.20325	1.38122	7.76966	1.03831	0.554878	9.55309	1.06275	1.17369	10.0997	1.90845	0.439424	8.44851	2.50926	0.909366
2.36522	1.709	3.68253	1.91549	0.190662	8.17445	2.125	1.78559	11.6469	2.36522	0.281791	0.448664	2.72	1.52096	9.5194	2.34483	0.361124	0.689151	2.09231	1.50691	8.38764	1.59064	0.443624	2.55336	2.51852	1.51019	3.93827	1.92908	1.90466	5.85634	2.72	1.35436	0.645296	2.64078	0.581406	7.12272	2.21138	1.37472	7.59034	1.04215	0.554488	9.58696	1.06667	1.17573	10.0087	1.91549	0.448463	8.5019	2.51852	0.909079
2.37391	1.7022	3.67298	1.92254	0.194895	8.15595	2.13281	1.78001	11.4691	2.37391	0.281993	0.582311	2.73	1.51781	9.79064	2.35345	0.363163	0.745683	2.1	1.50857	8.36839	1.59649	0.443222	2.46305	2.52778	1.50994	4.0605	1.93617	1.91213	5.8426	2.73	1.34966	0.674681	2.65049	0.583194	7.06455	2.21951	1.36806	7.32845	1.04598	0.554098	9.62083	1.07059	1.17779	9.91766	1.92254	0.457641	8.54731	2.52778	0.909115
2.38261	1.69599	3.66285	1.92958	0.199127	7.92702	2.14062	1.77239	11.291	2.38261	0.28207	0.91787	2.74	1.51373	10.112	2.36207	0.365271	0.770143	2.10769	1.50998	8.34492	1.60234	0.442828	2.35308	2.53704	1.5095	4.32339	1.94326	1.92	5.79933	2.74	1.34456	0.714694	2.66019	0.584801	6.98842	2.22764	1.36129	7.06197	1.04981	0.553731	9.6547	1.07451	1.17986	9.82956	1.92958	0.466767	8.57117	2.53704	0.90962
2.3913	1.68986	3.65271	1.93662	0.203359	7.58479	2.14844	1.76477	11.1273	2.3913	0.281894	1.33396	2.75	1.50965	10.3588	2.37069	0.367432	0.777326	2.11538	1.5107	8.32078	1.60819	0.442436	2.22334	2.5463	1.50889	4.59806	1.95035	1.9278	5.73615	2.75	1.33918	0.76785	2.6699	0.586152	6.89441	2.23577	1.35442	6.83857	1.05364	0.553429	9.67807	1.07843	1.18201	9.74225	1.93662	0.475806	8.59463	2.5463	0.910549
2.4	1.68373	3.64177	1.94366	0.207835	7.24255	2.15625	1.75585	10.9295	2.4	0.281617	1.734	2.76	1.50439	10.5059	2.37931	0.369588	0.752836	2.12308	1.51116	8.27801	1.61404	0.442039	2.08352	2.55556	1.50816	4.84152	1.95745	1.93535	5.57875	2.76	1.33327	0.83616	2.67961	0.58737	6.76701	2.2439	1.34769	6.67562	1.05747	0.553126	9.69095	1.08235	1.18416	9.65493	1.94366	0.48451	8.59398	2.55556	0.911787
2.4087	1.67865	3.63075	1.9507	0.212757	6.87621	2.16406	1.74574	10.7332	2.4087	0.281185	2.03789	2.77	1.49914	10.5689	2.38793	0.371741	0.72357	2.13077	1.51122	8.22643	1.61988	0.441639	1.93361	2.56481	1.50724	5.00823	1.96454	1.94228	5.38456	2.77	1.32687	0.927538	2.68932	0.588417	6.58876	2.25203	1.34096	6.54186	1.0613	0.552836	9.70382	1.08627	1.18631	9.56948	1.9507	0.492709	8.59333	2.56481	0.913362
2.41739	1.67357	3.62016	1.95775	0.21768	6.29289	2.17188	1.73563	10.5724	2.41739	0.280634	2.22968	2.78	1.49342	10.5667	2.39655	0.373803	0.691699	2.13846	1.51082	8.17227	1.62573	0.441236	1.77536	2.57407	1.50628	5.14213	1.97163	1.94838	5.06461	2.78	1.32001	1.0437	2.69903	0.589248	6.39912	2.26016	1.33414	6.44124	1.06513	0.552686	9.7167	1.0902	1.18845	9.49516	1.95775	0.500466	8.57268	2.57407	0.915268
2.42609	1.66864	3.60981	1.96479	0.222602	5.70956	2.17969	1.72412	10.4395	2.42609	0.280036	2.3992	2.79	1.48725	10.5001	2.40517	0.375746	0.652484	2.14615	1.5102	8.12972	1.63158	0.440829	1.61829	2.58333	1.50515	5.24781	1.97872	1.95357	4.71891	2.79	1.3126	1.14072	2.70874	0.589958	6.24183	2.26829	1.32707	6.39319	1.06897	0.552536	9.72957	1.09412	1.19058	9.42084	1.96479	0.506971	8.54579	2.58333	0.917394
2.43478	1.66478	3.60117	1.97183	0.227543	5.12624	2.1875	1.71211	10.305	2.43478	0.279413	2.57296	2.8	1.48108	10.3422	2.41379	0.377506	0.602032	2.15385	1.50946	8.08489	1.63743	0.440422	1.46507	2.59259	1.50398	5.32606	1.98582	1.95819	4.34031	2.8	1.3046	1.20687	2.71845	0.590499	6.12262	2.27642	1.31997	6.36478	1.0728	0.552386	9.73158	1.09804	1.19268	9.34652	1.97183	0.512643	8.51702	2.59259	0.919743
2.44348	1.66093	3.59518	1.97887	0.232571	4.73779	2.19531	1.70011	10.1732	2.44348	0.278889	2.73006	2.81	1.47617	10.1622	2.42241	0.378936	0.516552	2.16154	1.50884	8.0393	1.64327	0.440016	1.3268	2.60185	1.50268	5.39796	1.99291	1.96187	4.058	2.81	1.29622	1.26407	2.72816	0.590847	5.9785	2.28455	1.31304	6.34904	1.07663	0.552252	9.73359	1.10196	1.19477	9.27256	1.97887	0.517648	8.48643	2.60185	0.922483
2.45217	1.65738	3.58971	1.98592	0.237598	4.50879	2.20312	1.68654	10.0143	2.45217	0.278436	2.84377	2.82	1.47126	10.0251	2.43103	0.380215	0.419173	2.16923	1.50872	7.99307	1.64912	0.439609	1.19815	2.61111	1.50138	5.46527	2	1.96531	3.81323	2.82	1.28749	1.32304	2.73786	0.591064	5.8663	2.29268	1.30637	6.34533	1.08046	0.552119	9.73559	1.10588	1.19684	9.19896	1.98592	0.521512	8.45736	2.61111	0.925522
2.46087	1.65477	3.58746	1.99296	0.242625	4.27978	2.21094	1.67289	9.90886	2.46087	0.278159	2.89542	2.83	1.46854	9.97009	2.43966	0.381117	0.311217	2.17692	1.50889	7.94454	1.65497	0.439195	1.09279	2.62037	1.50009	5.52809	2.00709	1.9676	3.70285	2.83	1.2785	1.39096	2.74757	0.591068	5.79011	2.30081	1.30059	6.36041	1.08429	0.551986	9.7376	1.1098	1.19882	9.12536	1.99296	0.524667	8.43281	2.62037	0.928865
2.46957	1.65216	3.58521	2	0.247652	3.83371	2.21875	1.65928	9.8566	2.46957	0.277936	2.86696	2.84	1.46802	9.94285	2.44828	0.381926	0.227305	2.18462	1.5094	7.89118	1.66082	0.438781	0.997403	2.62963	1.49896	5.58415	2.01418	1.96971	3.59539	2.84	1.2693	1.51167	2.75728	0.590867	5.80252	2.30894	1.29608	6.37517	1.08812	0.551865	9.70155	1.11373	1.2008	9.05176	2	0.527186	8.40825	2.62963	0.932693
2.47826	1.65009	3.58465	2.00704	0.251418	3.7051	2.22656	1.64578	9.82634	2.47826	0.277781	2.767	2.85	1.46751	9.95342	2.4569	0.382392	0.15081	2.19231	1.51022	7.83423	1.66667	0.438354	0.90914	2.63889	1.49789	5.6354	2.02128	1.97111	3.49624	2.85	1.25986	1.663	2.76699	0.590536	5.88783	2.31707	1.29272	6.38004	1.09195	0.55175	9.62744	1.11765	1.20275	8.95039	2.00704	0.528307	8.38312	2.63889	0.936923
2.48696	1.64891	3.58432	2.01408	0.255184	3.57649	2.23438	1.63229	9.80511	2.48696	0.277732	2.5874	2.86	1.47122	10.0018	2.46552	0.382797	0.0913014	2.2	1.51115	7.77409	1.67251	0.437922	0.862066	2.64815	1.49705	5.68174	2.02837	1.97219	3.41861	2.86	1.25008	1.90305	2.7767	0.590004	6.02526	2.3252	1.29067	6.36255	1.09579	0.551634	9.55333	1.12157	1.20464	8.8444	2.01408	0.528876	8.35799	2.64815	0.941362
2.49565	1.64774	3.58529	2.02113	0.25895	3.44788	2.24219	1.61983	9.78998	2.49565	0.277719	2.38119	2.87	1.47493	10.1194	2.47414	0.382826	0.03769	2.20769	1.51242	7.64834	1.67836	0.437481	0.821082	2.65741	1.49625	5.72182	2.03546	1.97283	3.36094	2.87	1.24023	2.32288	2.78641	0.589324	6.21823	2.33333	1.29007	6.32146	1.09962	0.551602	9.47921	1.12549	1.20654	8.7384	2.02113	0.528831	8.33258	2.65741	0.945974
2.50435	1.6472	3.58702	2.02817	0.262716	3.35351	2.25	1.60897	9.78178	2.50435	0.277752	2.25939	2.88	1.48022	10.346	2.48276	0.38283	-0.00749727	2.21538	1.51367	7.52566	1.68421	0.43703	0.788621	2.66667	1.49562	5.74677	2.04255	1.97291	3.33224	2.88	1.23054	2.93787	2.79612	0.588569	6.40636	2.34146	1.29044	6.27175	1.10345	0.551643	9.4051	1.12941	1.20845	8.6089	2.02817	0.52785	8.30707	2.66667	0.950865
2.51304	1.64729	3.58925	2.03521	0.265596	3.30097	2.25781	1.59811	9.78232	2.51304	0.277824	2.22496	2.89	1.48708	10.7241	2.49138	0.382506	-0.0477213	2.22308	1.51488	7.41536	1.69006	0.436574	0.77168	2.67593	1.49507	5.76304	2.04965	1.97268	3.31268	2.89	1.22113	3.358	2.80583	0.587752	6.59091	2.34959	1.29175	6.21787	1.10728	0.551683	9.26488	1.13333	1.21036	8.39322	2.03521	0.526697	8.28114	2.67593	0.955944
2.52174	1.64738	3.59232	2.04225	0.268092	3.24844	2.26562	1.58893	9.78717	2.52174	0.277924	2.27639	2.9	1.49394	11.1652	2.5	0.382182	-0.0858773	2.23077	1.51604	7.33472	1.69591	0.436104	0.764181	2.68519	1.49462	5.77092	2.05674	1.97224	3.31578	2.9	1.21265	3.61966	2.81553	0.586836	6.77086	2.35772	1.29416	6.17189	1.11111	0.551742	9.12466	1.13725	1.21225	8.17753	2.04225	0.525379	8.25479	2.68519	0.961181
2.53043	1.64806	3.59552	2.0493	0.270587	3.1959	2.27344	1.58082	9.79028	2.53043	0.278097	2.38582	2.91	1.5037	11.4713	2.50862	0.381542	-0.109272	2.23846	1.51714	7.25894	1.70175	0.435633	0.775699	2.69444	1.49421	5.76732	2.06383	1.97181	3.32956	2.91	1.20571	3.76558	2.82524	0.585826	6.95725	2.36585	1.29749	6.16508	1.11494	0.551834	8.98444	1.14118	1.21405	7.96185	2.0493	0.524751	8.21413	2.69444	0.966438
2.53913	1.64908	3.59973	2.05634	0.273083	3.17094	2.28125	1.57272	9.79303	2.53913	0.278271	2.54017	2.92	1.51346	11.5862	2.51724	0.380902	-0.119106	2.24615	1.51825	7.19998	1.7076	0.435142	0.82184	2.7037	1.49383	5.75593	2.07092	1.97193	3.36873	2.92	1.20009	3.83625	2.83495	0.584588	7.17804	2.37398	1.30158	6.18747	1.11877	0.551926	8.84423	1.1451	1.21585	7.75428	2.05634	0.524469	8.12767	2.7037	0.971502
2.54783	1.65011	3.60393	2.06338	0.275295	3.14904	2.28906	1.56656	9.79495	2.54783	0.278446	2.66686	2.93	1.52404	11.5297	2.52586	0.379951	-0.0963954	2.25385	1.51934	7.15709	1.71345	0.434651	0.892658	2.71296	1.49351	5.73896	2.07801	1.97221	3.43788	2.93	1.19593	3.88782	2.84466	0.583329	7.44715	2.38211	1.30643	6.2377	1.12261	0.552004	8.57361	1.14902	1.21754	7.5528	2.06338	0.524646	8.04121	2.71296	0.976227
2.55652	1.6517	3.60958	2.07042	0.27707	3.12714	2.29688	1.5608	9.80395	2.55652	0.278513	2.7304	2.94	1.53544	11.3688	2.53448	0.378975	-0.0444666	2.26154	1.52009	7.12206	1.7193	0.434144	1.04451	2.72222	1.49321	5.7164	2.08511	1.9729	3.53103	2.94	1.19366	3.91454	2.85437	0.582099	7.65155	2.39024	1.31201	6.31253	1.12644	0.552015	8.17258	1.15294	1.21908	7.35132	2.07042	0.525081	7.90893	2.72222	0.980253
2.56522	1.65348	3.61546	2.07746	0.278845	3.11168	2.30469	1.55513	9.85165	2.56522	0.278533	2.75063	2.95	1.54684	11.1267	2.5431	0.377858	0.0279148	2.26923	1.52057	7.09918	1.72515	0.433635	1.23159	2.73148	1.49304	5.68823	2.0922	1.9738	3.65484	2.95	1.19256	3.91341	2.86408	0.581094	7.86769	2.39837	1.31765	6.42001	1.13027	0.552026	7.77156	1.15686	1.22062	7.14984	2.07746	0.52567	7.7759	2.73148	0.982666
2.57391	1.65527	3.62196	2.08451	0.28062	3.10817	2.3125	1.55147	9.94923	2.57391	0.278491	2.75967	2.96	1.55917	10.8241	2.55172	0.376717	0.104914	2.27692	1.5205	7.08983	1.73099	0.433111	1.45391	2.74074	1.49289	5.65609	2.09929	1.9749	3.78564	2.96	1.19254	3.88143	2.87379	0.580591	8.10214	2.4065	1.32331	6.54056	1.1341	0.552037	7.37054	1.16078	1.22182	6.98789	2.08451	0.526488	7.63979	2.74074	0.983976
2.58261	1.6576	3.62887	2.09155	0.282259	3.10467	2.32031	1.54781	10.0614	2.58261	0.278369	2.75495	2.97	1.57149	10.6861	2.56034	0.375625	0.196371	2.28462	1.51996	7.0959	1.73684	0.432577	1.63271	2.75	1.49278	5.61995	2.10638	1.97617	3.91652	2.97	1.19373	3.81516	2.8835	0.580567	8.4057	2.41463	1.32897	6.64234	1.13793	0.551865	6.96952	1.16471	1.2229	6.82897	2.09155	0.527378	7.50253	2.75	0.984184
2.5913	1.66	3.63585	2.09859	0.282547	3.10117	2.32812	1.54439	10.1317	2.5913	0.278214	2.73996	2.98	1.58425	10.7236	2.56897	0.374546	0.352424	2.29231	1.51909	7.1245	1.74269	0.432029	1.78564	2.75926	1.49267	5.57859	2.11348	1.97751	4.03252	2.98	1.19607	3.68383	2.8932	0.581946	8.62321	2.42276	1.33461	6.71421	1.14176	0.551691	6.78533	1.16863	1.22395	6.67006	2.09859	0.52823	7.35036	2.75926	0.982848
2.6	1.6624	3.64297	2.10563	0.282835	3.25852	2.33594	1.54165	10.1534	2.6	0.27801	2.71133	2.99	1.59743	10.8915	2.57759	0.373526	0.552418	2.3	1.51756	7.16592	1.74854	0.43146	1.89477	2.76852	1.49256	5.5349	2.12057	1.97859	4.11875	2.99	1.19944	3.49525	2.90291	0.584264	8.76693	2.43089	1.34027	6.78254	1.14559	0.551517	6.60114	1.17255	1.22428	6.48831	2.10563	0.528914	7.18177	2.76852	0.980644
2.6087	1.66477	3.65009	2.11268	0.283123	3.45608	2.34375	1.53891	10.1314	2.6087	0.277814	2.67238	3	1.61062	11.2474	2.58621	0.372529	0.801847	2.30769	1.51586	7.23268	1.75439	0.430887	1.96257	2.77778	1.49244	5.48925	2.12766	1.97962	4.19186	3	1.20391	3.26886	2.91262	0.587306	8.81375	2.43902	1.34598	6.85284	1.14943	0.551072	6.41696	1.17647	1.22461	6.24942	2.11268	0.529344	7.0152	2.77778	0.977622
2.61739	1.66713	3.6572	2.11972	0.28341	3.65364	2.35156	1.53668	10.0888	2.61739	0.277621	2.62299	3.01	1.6222	11.5728	2.59483	0.371584	0.991993	2.31538	1.51363	7.34156	1.76023	0.430298	2.00834	2.78704	1.49233	5.44207	2.13475	1.98042	4.25594	3.01	1.20996	3.07745	2.92233	0.591438	8.8344	2.44715	1.35201	6.93001	1.15326	0.550561	6.23277	1.18039	1.22466	6.01054	2.11972	0.529399	6.85566	2.78704	0.973612
2.62609	1.66938	3.66431	2.12676	0.281868	3.88789	2.35938	1.535	10.0396	2.62609	0.277426	2.55318	3.02	1.63378	11.8458	2.60345	0.370668	1.16093	2.32308	1.5113	7.5292	1.76608	0.429709	2.01279	2.7963	1.4922	5.39575	2.14184	1.98121	4.23266	3.02	1.21689	2.79655	2.93204	0.596264	8.83289	2.45528	1.35814	7.01097	1.15709	0.55005	6.22136	1.18431	1.22424	5.77166	2.12676	0.528358	6.69613	2.7963	0.968932
2.63478	1.67086	3.67117	2.1338	0.279832	4.23221	2.36719	1.53331	10.0086	2.63478	0.277204	2.44396	3.03	1.64292	11.9823	2.61207	0.369775	1.28234	2.33077	1.50881	7.6979	1.77193	0.429127	2.00754	2.80556	1.49209	5.34597	2.14894	1.98199	4.1594	3.03	1.22467	2.47886	2.94175	0.601666	8.79847	2.46341	1.36424	7.10359	1.16092	0.54919	6.38272	1.18824	1.22381	5.54378	2.1338	0.525402	6.56917	2.80556	0.963751
2.64348	1.67234	3.67797	2.14085	0.277797	4.57653	2.375	1.53287	10.0079	2.64348	0.27696	2.32603	3.04	1.64962	11.9554	2.62069	0.368899	1.39161	2.33846	1.50616	7.83299	1.77778	0.428545	1.99537	2.81481	1.49199	5.28802	2.15603	1.98263	3.80793	3.04	1.23343	2.17799	2.95146	0.608038	8.67713	2.47154	1.37018	7.21621	1.16475	0.548119	6.54409	1.19216	1.22295	5.32202	2.14085	0.521123	6.44328	2.81481	0.958006
2.65217	1.67361	3.6858	2.14789	0.275761	4.92085	2.38281	1.53297	10.0324	2.65217	0.276672	2.21827	3.05	1.65632	11.769	2.62931	0.367971	1.47863	2.34615	1.50341	7.90563	1.78363	0.427977	1.97076	2.82407	1.49196	5.2425	2.16312	1.98317	3.35807	3.05	1.24292	2.0406	2.96117	0.614798	8.50856	2.47967	1.37573	7.33279	1.16858	0.547048	6.70546	1.19608	1.22188	5.10026	2.14789	0.514531	6.35411	2.82407	0.952268
2.66087	1.67424	3.69434	2.15493	0.272782	5.06635	2.39062	1.53307	10.0727	2.66087	0.276361	2.14924	3.06	1.65813	11.4443	2.63793	0.366992	1.54966	2.35385	1.5003	7.95549	1.78947	0.427414	1.94084	2.83333	1.49199	5.2172	2.17021	1.98335	2.74096	3.06	1.25302	1.94717	2.97087	0.621899	8.29237	2.4878	1.38084	7.4267	1.17241	0.545615	6.86683	1.2	1.22082	4.8785	2.15493	0.506583	6.27965	2.83333	0.947067
2.66957	1.67488	3.70256	2.16197	0.268799	5.12665	2.39844	1.53431	10.1325	2.66957	0.276014	2.09371	3.07	1.65994	11.1378	2.64655	0.366	1.61197	2.36154	1.4971	7.99074	1.79532	0.426868	1.90348	2.84259	1.49208	5.21344	2.1773	1.98344	2.09642	3.07	1.2638	1.88734	2.98058	0.62951	8.05139	2.49593	1.38548	7.50159	1.17625	0.54372	6.94948	1.20392	1.21911	4.84515	2.16197	0.497624	6.23105	2.84259	0.942526
2.67826	1.67528	3.71015	2.16901	0.264817	5.18695	2.40625	1.53565	10.2124	2.67826	0.27562	2.04673	3.08	1.65964	10.9224	2.65517	0.36499	1.65049	2.36923	1.49368	8.01232	1.80117	0.426337	1.86894	2.85185	1.4922	5.22172	2.1844	1.98307	1.43575	3.08	1.276	1.85547	2.99029	0.636932	7.82584	2.50407	1.38946	7.56804	1.18008	0.541825	7.03213	1.20784	1.2174	4.8118	2.16901	0.48687	6.21279	2.85185	0.939142
2.68696	1.67529	3.71736	2.17606	0.260834	5.22575	2.41406	1.5371	10.3076	2.68696	0.275206	2.00905	3.09	1.65725	10.7723	2.66379	0.364018	1.68024	2.37692	1.49016	8.01551	1.80702	0.425828	1.8413	2.86111	1.49236	5.23717	2.19149	1.98258	0.669851	3.09	1.28873	1.85222	3	0.644176	7.6224	2.5122	1.39287	7.60719	1.18391	0.539707	7.11477	1.21176	1.2155	4.77845	2.17606	0.475372	6.19908	2.86111	0.936466
2.69565	1.6753	3.7202	2.1831	0.256558	5.14273	2.42188	1.53918	10.4679	2.69565	0.274763	1.9787	3.1	1.65485	10.6791	2.67241	0.363114	1.68632	2.38462	1.48654	8.00943	1.81287	0.425367	1.83265	2.87037	1.49253	5.26649	2.19858	1.98167	-0.0464285	3.1	1.30172	1.85276	3.00971	0.649965	7.51057	2.52033	1.39581	7.60983	1.18774	0.536939	7.19742	1.21569	1.21321	4.76316	2.1831	0.463272	6.20288	2.87037	0.934409
2.70435	1.67524	3.72304	2.19014	0.250959	5.05971	2.42969	1.54126	10.6473	2.70435	0.274287	1.95765	3.11	1.64874	10.6359	2.68103	0.362262	1.68174	2.39231	1.4828	7.99605	1.81871	0.424916	1.84106	2.87963	1.4927	5.33218	2.20567	1.98058	-0.401775	3.11	1.31467	1.85425	3.01942	0.654853	7.41666	2.52846	1.39827	7.56926	1.19157	0.534171	7.26214	1.21961	1.21091	4.7804	2.19014	0.450312	6.20668	2.87963	0.933121
2.71304	1.67513	3.72386	2.19718	0.24536	4.9767	2.4375	1.54358	10.8117	2.71304	0.273787	1.95516	3.12	1.64263	10.6273	2.68966	0.361539	1.66768	2.4	1.47902	7.97584	1.82456	0.424559	1.85978	2.88889	1.49287	5.5489	2.21277	1.97928	-0.600256	3.12	1.32637	1.857	3.02913	0.658854	7.34172	2.53659	1.40002	7.46789	1.1954	0.531343	7.30891	1.22353	1.2083	4.79764	2.19718	0.43694	6.2279	2.88889	0.932135
2.72174	1.67501	3.72424	2.20423	0.239761	4.78245	2.44531	1.54636	10.9476	2.72174	0.273223	1.96614	3.13	1.63552	10.5852	2.69828	0.360884	1.62242	2.40769	1.47521	7.94218	1.83041	0.424202	1.89818	2.89815	1.493	5.8634	2.21986	1.97794	-0.570568	3.13	1.33616	1.86679	3.03883	0.661523	7.2966	2.54472	1.40127	7.27986	1.19923	0.527762	7.35568	1.22745	1.20551	4.81488	2.20423	0.423183	6.25	2.89815	0.931431
2.73043	1.67543	3.72395	2.21127	0.234162	4.51405	2.45312	1.54914	11.0414	2.73043	0.27263	1.99217	3.14	1.62741	10.4034	2.7069	0.360481	1.56876	2.41538	1.47139	7.90641	1.83626	0.423999	1.96243	2.90741	1.49311	6.27649	2.22695	1.97658	-0.509789	3.14	1.34382	1.8654	3.04854	0.663403	7.27729	2.55285	1.40204	7.04142	1.20307	0.524181	7.40246	1.23137	1.20272	4.86582	2.21127	0.409875	6.28136	2.90741	0.931074
2.73913	1.67618	3.72313	2.21831	0.228433	4.24565	2.46094	1.55214	11.0693	2.73913	0.272007	2.09765	3.15	1.6193	10.1598	2.71552	0.360123	1.50236	2.42308	1.46749	7.87191	1.84211	0.42382	2.05253	2.91667	1.4932	6.68849	2.23404	1.97506	-0.433465	3.15	1.34837	1.8419	3.05825	0.664627	7.277	2.56098	1.40224	6.78673	1.2069	0.5206	7.44923	1.23529	1.1995	4.93024	2.21831	0.397538	6.31674	2.91667	0.931664
2.74783	1.67692	3.72382	2.22535	0.222685	3.96455	2.46875	1.55531	11.0673	2.74783	0.271342	2.23266	3.16	1.60944	9.9451	2.72414	0.360043	1.43925	2.43077	1.46345	7.84444	1.84795	0.42382	2.19692	2.92593	1.49329	7.08188	2.24113	1.97348	-0.166913	3.16	1.35097	1.78161	3.06796	0.665093	7.29692	2.56911	1.40178	6.55122	1.21073	0.516223	7.47486	1.23922	1.19625	4.99467	2.22535	0.386323	6.35777	2.92593	0.932822
2.75652	1.67826	3.72781	2.23239	0.216938	3.44208	2.47656	1.55849	11.0358	2.75652	0.270664	2.39561	3.17	1.59958	9.8268	2.73276	0.35998	1.38085	2.43846	1.45928	7.82604	1.8538	0.423917	2.34105	2.93519	1.49339	7.43726	2.24823	1.97153	0.154206	3.17	1.35188	1.6509	3.07767	0.665067	7.33329	2.57724	1.40094	6.33007	1.21456	0.511748	7.50048	1.24314	1.19296	5.06458	2.23239	0.37717	6.40588	2.93519	0.934556
2.76522	1.6798	3.73229	2.23944	0.211191	2.91962	2.48438	1.5623	10.9951	2.76522	0.269971	2.57311	3.18	1.58858	9.81871	2.74138	0.360141	1.31843	2.44615	1.45504	7.81389	1.85965	0.424139	2.47483	2.94444	1.49346	7.61132	2.25532	1.96938	0.648461	3.18	1.35092	1.47768	3.08738	0.664606	7.36785	2.58537	1.39973	6.13535	1.21839	0.507273	7.52611	1.24706	1.18953	5.20586	2.23944	0.368978	6.45673	2.94444	0.937255
2.77391	1.68133	3.74467	2.24648	0.206763	2.39715	2.49219	1.56628	10.9701	2.77391	0.269289	2.73267	3.19	1.57645	9.83687	2.75	0.360301	1.25435	2.45385	1.45079	7.80744	1.8655	0.424526	2.60329	2.9537	1.49352	7.70497	2.26241	1.96679	1.12971	3.19	1.34765	1.33751	3.09709	0.663361	7.39871	2.5935	1.39806	6.03706	1.22222	0.502132	7.55173	1.25098	1.18609	5.34713	2.24648	0.361974	6.51921	2.9537	0.940669
2.78261	1.68327	3.75704	2.25352	0.203307	1.95927	2.5	1.57027	10.9637	2.78261	0.268614	2.87285	3.2	1.56431	9.87361	2.75862	0.360731	1.13616	2.46154	1.44664	7.80648	1.87135	0.424972	2.73506	2.96296	1.49354	7.75074	2.2695	1.96366	1.59469	3.2	1.34323	1.21604	3.1068	0.661886	7.42043	2.60163	1.39612	5.96624	1.22605	0.496715	7.57861	1.2549	1.18277	5.48841	2.25352	0.356619	6.58169	2.96296	0.944615
2.7913	1.68526	3.77532	2.26056	0.199851	1.60597	2.50781	1.57595	10.9684	2.7913	0.267952	2.95462	3.21	1.55146	9.90008	2.76724	0.361162	1.02698	2.46923	1.44262	7.80313	1.87719	0.425642	2.89219	2.97222	1.49355	7.76634	2.2766	1.96003	2.10075	3.21	1.33773	1.06944	3.1165	0.660419	7.43512	2.60976	1.39392	5.91918	1.22989	0.491298	7.60675	1.25882	1.17952	5.65317	2.26056	0.351888	6.66841	2.97222	0.949122
2.8	1.68726	3.79504	2.26761	0.196394	1.25267	2.51562	1.58164	10.9725	2.8	0.267299	3.03112	3.22	1.53861	9.91414	2.77586	0.361854	0.939382	2.47692	1.43886	7.79918	1.88304	0.426311	3.02822	2.98148	1.49356	7.75811	2.28369	1.95567	2.62409	3.22	1.33094	0.94107	3.12621	0.659312	7.4392	2.61789	1.39147	5.89715	1.23372	0.485474	7.63489	1.26275	1.17627	5.84924	2.26761	0.347892	6.75676	2.98148	0.954414
2.8087	1.68928	3.81426	2.27465	0.193497	0.899363	2.52344	1.58757	10.9575	2.8087	0.266651	3.10369	3.23	1.52631	9.92484	2.78448	0.362566	0.886669	2.48462	1.43562	7.79563	1.88889	0.427242	3.1492	2.99074	1.49359	7.73354	2.29078	1.95105	3.13924	3.23	1.32444	0.855486	3.13592	0.658549	7.42527	2.62602	1.38847	5.90745	1.23755	0.479281	7.66303	1.26667	1.17321	6.04531	2.27465	0.344868	6.87101	2.99074	0.960366
2.81739	1.6913	3.83309	2.28169	0.19209	0.765847	2.53125	1.5944	10.8934	2.81739	0.266013	3.17425	3.24	1.51457	9.94046	2.7931	0.363462	0.858373	2.49231	1.43271	7.79871	1.89474	0.428176	3.28332	3	1.49363	7.69264	2.29787	1.94576	3.61229	3.24	1.31924	0.800841	3.14563	0.657996	7.37391	2.63415	1.38532	5.92808	1.24138	0.473088	7.69116	1.27059	1.17018	6.24138	2.28169	0.34252	6.99728	3	0.967021
2.82609	1.69321	3.85044	2.28873	0.190683	0.643899	2.53906	1.60123	10.7267	2.82609	0.265372	3.24371	3.25	1.50282	9.95404	2.80172	0.36439	0.833476	2.5	1.43054	7.81774	1.90058	0.429267	3.44475	3.00926	1.4938	7.6159	2.30496	1.94031	3.93915	3.25	1.31593	0.760439	3.15534	0.657689	7.29869	2.64228	1.38213	5.95885	1.24521	0.4667	7.7115	1.27451	1.16718	6.38396	2.28873	0.341271	7.12265	3.00926	0.974628
2.83478	1.69433	3.86423	2.29577	0.189276	0.52195	2.54688	1.6082	10.5479	2.83478	0.264728	3.31666	3.26	1.49235	9.95555	2.81034	0.365447	0.810638	2.50769	1.42857	7.85358	1.90643	0.430406	3.64442	3.01852	1.49406	7.52399	2.31206	1.93425	4.15096	3.26	1.31576	0.746746	3.16505	0.657534	7.2001	2.65041	1.37907	6.00233	1.24904	0.459934	7.73183	1.27843	1.16432	6.51195	2.29577	0.340853	7.24679	3.01852	0.982494
2.84348	1.69545	3.878	2.30282	0.187869	0.426722	2.55469	1.61534	10.4549	2.84348	0.26409	3.41019	3.27	1.48188	9.95187	2.81897	0.366539	0.795292	2.51538	1.42717	7.90994	1.91228	0.431667	3.93399	3.02778	1.49453	7.40666	2.31915	1.92793	4.23889	3.27	1.3171	0.746971	3.17476	0.657309	7.06777	2.65854	1.37668	6.06227	1.25287	0.453168	7.75216	1.28235	1.16146	6.63993	2.30282	0.340803	7.37122	3.02778	0.99047
2.85217	1.69644	3.89118	2.30986	0.18756	0.371574	2.5625	1.62248	10.4182	2.85217	0.263463	3.55072	3.28	1.47213	9.94267	2.82759	0.367626	0.835087	2.52308	1.42605	7.96231	1.91813	0.433029	4.24926	3.03704	1.49516	7.22654	2.32624	1.9212	4.24947	3.28	1.3199	0.756643	3.18447	0.656883	6.87404	2.66667	1.37523	6.15299	1.2567	0.446371	7.77249	1.28627	1.15869	6.76004	2.30986	0.341135	7.49701	3.03704	0.998186
2.86087	1.69703	3.90436	2.3169	0.187286	0.316425	2.57031	1.6292	10.4104	2.86087	0.262855	3.70965	3.29	1.46309	9.93523	2.83621	0.36871	0.936915	2.53077	1.42536	8.02085	1.92398	0.434479	4.58769	3.0463	1.49591	6.97239	2.33333	1.9142	4.23299	3.29	1.32441	0.772048	3.19417	0.656207	6.65211	2.6748	1.37485	6.27779	1.26054	0.439412	7.79288	1.2902	1.15599	6.83292	2.3169	0.341836	7.6228	3.0463	1.00472
2.86957	1.69761	3.91719	2.32394	0.187011	0.261277	2.57812	1.63568	10.4187	2.86957	0.26228	3.85968	3.3	1.45405	9.94319	2.84483	0.369626	1.25087	2.53846	1.42509	8.08659	1.92982	0.436108	4.92049	3.05556	1.49684	6.67195	2.34043	1.90702	4.11446	3.3	1.32975	0.797425	3.20388	0.655472	6.44173	2.68293	1.3761	6.42179	1.26437	0.432452	7.81333	1.29412	1.15329	6.90579	2.32394	0.342772	7.74408	3.05556	1.01036
2.87826	1.69823	3.92993	2.33099	0.186736	0.245336	2.58594	1.64217	10.43	2.87826	0.261729	3.97212	3.31	1.44593	9.98336	2.85345	0.370447	1.63552	2.54615	1.42503	8.16192	1.93567	0.437767	5.24263	3.06481	1.49782	6.32942	2.34752	1.89962	3.9757	3.31	1.33562	0.832139	3.21359	0.654703	6.23457	2.69106	1.37837	6.56629	1.2682	0.425493	7.83378	1.29804	1.15061	6.97867	2.33099	0.344098	7.86497	3.06481	1.01505
2.88696	1.6989	3.94278	2.33803	0.186692	0.236313	2.59375	1.64668	10.4262	2.88696	0.261234	4.07284	3.32	1.4378	10.0576	2.86207	0.371109	2.107	2.55385	1.42544	8.28063	1.94152	0.439677	5.47826	3.07407	1.49899	6.04525	2.35461	1.89216	3.77911	3.32	1.34203	0.901289	3.2233	0.653661	6.00149	2.69919	1.38156	6.72156	1.27203	0.418881	7.85423	1.30196	1.14793	7.0478	2.33803	0.345842	7.96281	3.07407	1.01857
2.89565	1.69957	3.95573	2.34507	0.186764	0.227289	2.60156	1.65089	10.4078	2.89565	0.260781	4.17691	3.33	1.4294	10.2006	2.87069	0.371652	2.54853	2.56154	1.42597	8.4067	1.94737	0.441587	5.6665	3.08333	1.50023	5.79124	2.3617	1.88496	3.57318	3.33	1.34966	1.02902	3.23301	0.652359	5.73354	2.70732	1.38577	6.89984	1.27586	0.412279	7.87468	1.30588	1.14525	7.11321	2.34507	0.347942	8.04911	3.08333	1.02133
2.90435	1.701	3.96868	2.35211	0.186835	0.223384	2.60938	1.65491	10.3907	2.90435	0.260355	4.25213	3.34	1.42072	10.3892	2.87931	0.372077	2.93517	2.56923	1.42684	8.52515	1.95322	0.443776	5.80735	3.09259	1.50157	5.57505	2.36879	1.87802	3.35856	3.34	1.35736	1.29118	3.24272	0.650772	5.5452	2.71545	1.39119	7.01641	1.27969	0.405676	7.89719	1.3098	1.14263	7.17861	2.35211	0.350945	8.12184	3.09259	1.02338
2.91304	1.70318	3.98161	2.35915	0.186906	0.231418	2.61719	1.65685	10.3746	2.91304	0.259979	4.30573	3.35	1.41204	10.6128	2.88793	0.372383	3.12038	2.57692	1.42771	8.5863	1.95906	0.446001	5.95676	3.10185	1.50298	5.43511	2.37589	1.87186	3.19252	3.35	1.36472	1.51688	3.25243	0.648703	5.3609	2.72358	1.3973	7.09094	1.28352	0.39948	7.9197	1.31373	1.14001	7.24401	2.35915	0.354525	8.17525	3.10185	1.02455
2.92174	1.70536	3.99467	2.3662	0.186424	0.239452	2.625	1.65879	10.3646	2.92174	0.259632	4.32928	3.36	1.4034	10.8462	2.89655	0.372597	3.19573	2.58462	1.42857	8.63165	1.96491	0.448418	6.08206	3.11111	1.50443	5.36986	2.38298	1.86621	3.04237	3.36	1.37111	1.66588	3.26214	0.646377	5.17749	2.73171	1.40406	7.12572	1.28736	0.39339	7.9422	1.31765	1.13748	7.30503	2.3662	0.358525	8.2312	3.11111	1.02502
2.93043	1.70995	4.01432	2.37324	0.184973	0.247487	2.63281	1.66027	10.3612	2.93043	0.259321	4.33948	3.37	1.39475	11.036	2.90517	0.372686	3.11721	2.59231	1.42898	8.66506	1.97076	0.450933	6.15757	3.12037	1.50593	5.34022	2.39007	1.86114	2.94432	3.37	1.37628	1.73164	3.27184	0.6438	4.98666	2.73984	1.41165	7.1158	1.29119	0.3873	7.96471	1.32157	1.13505	7.36532	2.37324	0.363127	8.30064	3.12037	1.02493
2.93913	1.71601	4.03396	2.38028	0.183523	0.292565	2.64062	1.66067	10.3602	2.93913	0.259081	4.34196	3.38	1.38671	11.0405	2.91379	0.372737	3.02641	2.6	1.42923	8.68767	1.97661	0.453542	6.19111	3.12963	1.50739	5.33446	2.39716	1.85671	2.85833	3.38	1.38063	1.75036	3.28155	0.640895	4.81022	2.74797	1.41943	7.07293	1.29502	0.381513	7.9885	1.32549	1.13262	7.42561	2.38028	0.368117	8.37007	3.12963	1.02426
2.94783	1.72206	4.0714	2.38732	0.182072	0.349991	2.64844	1.66108	10.3577	2.94783	0.258868	4.3355	3.39	1.37925	10.9529	2.92241	0.372718	2.92694	2.60769	1.42884	8.68192	1.98246	0.456271	6.20495	3.13889	1.50875	5.36597	2.40426	1.85257	2.80101	3.39	1.38421	1.74214	3.29126	0.637962	4.65484	2.7561	1.42692	7.01145	1.29885	0.375921	8.01359	1.32941	1.13031	7.4853	2.38732	0.373436	8.43495	3.13889	1.02339
2.95652	1.73046	4.1143	2.39437	0.180545	0.407417	2.65625	1.66059	10.3534	2.95652	0.258694	4.31355	3.4	1.3718	10.8116	2.93103	0.37266	2.72902	2.61538	1.42833	8.66738	1.9883	0.459049	6.19029	3.14815	1.50986	5.41404	2.41135	1.84925	2.78709	3.4	1.38696	1.7508	3.30097	0.635004	4.52848	2.76423	1.43388	6.93609	1.30268	0.370329	8.03868	1.33333	1.12804	7.54279	2.39437	0.379398	8.49936	3.14815	1.02298
2.96522	1.73965	4.20601	2.40141	0.177827	0.477337	2.66406	1.65928	10.3465	2.96522	0.258542	4.28757	3.41	1.36607	10.6494	2.93966	0.372507	2.44361	2.62308	1.42747	8.64321	1.99415	0.462004	6.15583	3.15741	1.51079	5.47712	2.41844	1.8461	2.80788	3.41	1.38984	1.80923	3.31068	0.632015	4.48455	2.77236	1.43999	6.87669	1.30651	0.365107	8.06377	1.33725	1.12577	7.60029	2.40141	0.385621	8.54495	3.15741	1.02305
2.97391	1.74884	4.34463	2.40845	0.175109	0.597232	2.67188	1.65798	10.3374	2.97391	0.258392	4.2585	3.42	1.36034	10.5167	2.94828	0.372306	2.09978	2.63077	1.42639	8.60646	2	0.464959	6.04557	3.16667	1.51136	5.55668	2.42553	1.84354	2.91911	3.42	1.39274	1.98022	3.32039	0.628967	4.46055	2.78049	1.44567	6.87031	1.31034	0.360382	8.08886	1.34118	1.12361	7.65779	2.40845	0.392101	8.58044	3.16667	1.02375
2.98261	1.75941	4.48299	2.41549	0.17239	0.717127	2.67969	1.65551	10.3305	2.98261	0.258213	4.24162	3.43	1.35605	10.4621	2.9569	0.371933	1.75446	2.63846	1.42511	8.55548	2.00585	0.468205	5.83326	3.17593	1.51182	5.62657	2.43262	1.84118	3.0662	3.43	1.39561	2.14252	3.3301	0.625886	4.45597	2.78862	1.45094	6.93203	1.31418	0.355656	8.12402	1.3451	1.12145	7.71447	2.41549	0.39896	8.61049	3.17593	1.02481
2.9913	1.77018	4.62061	2.42254	0.169672	0.837022	2.6875	1.65263	10.327	2.9913	0.257954	4.22896	3.44	1.35318	10.4865	2.96552	0.371531	1.49183	2.64615	1.4237	8.49454	2.0117	0.47145	5.54327	3.18519	1.512	5.67159	2.43972	1.83924	3.40459	3.44	1.39778	2.29903	3.33981	0.62282	4.48848	2.79675	1.45574	7.1038	1.31801	0.351233	8.15918	1.34902	1.11935	7.77054	2.42254	0.405936	8.63228	3.18519	1.02611
3	1.78095	4.84485	2.42958	0.166851	0.988514	2.69531	1.64976	10.3288	3	0.257638	4.22023	3.45	1.35031	10.5514	2.97414	0.37096	1.22487	2.65385	1.42226	8.41651	2.01754	0.474814	5.13766	3.19444	1.51204	5.67823	2.44681	1.83771	3.8365	3.45	1.39949	2.43177	3.34951	0.619819	4.61495	2.80488	1.4603	7.3357	1.32184	0.347746	8.19434	1.35294	1.11733	7.8266	2.42958	0.413047	8.65068	3.19444	1.02762
3.0087	1.79059	4.89503	2.43662	0.163998	1.15702	2.70312	1.64586	10.3372	3.0087	0.257182	4.20939	3.46	1.35026	10.6579	2.98276	0.370376	0.951701	2.66154	1.4207	8.28707	2.02339	0.478206	4.63038	3.2037	1.5119	5.62828	2.4539	1.83653	4.45542	3.46	1.40071	2.50767	3.35922	0.616876	4.83621	2.81301	1.46472	7.52343	1.32567	0.344259	8.22951	1.35686	1.11531	7.88267	2.43662	0.42022	8.64885	3.2037	1.02903
3.01739	1.80023	4.94521	2.44366	0.161144	1.32552	2.71094	1.64191	10.3521	3.01739	0.256687	4.19061	3.47	1.35022	10.7992	2.99138	0.369616	0.753336	2.66923	1.41907	8.14054	2.02924	0.48162	4.09495	3.21296	1.51159	5.55214	2.46099	1.83568	5.01506	3.47	1.40108	2.51703	3.36893	0.614035	5.18645	2.82114	1.46897	7.65407	1.3295	0.340842	8.26239	1.36078	1.11339	7.94528	2.44366	0.427315	8.64701	3.21296	1.03028
3.02609	1.80986	4.96475	2.4507	0.15829	1.49841	2.71875	1.63781	10.3748	3.02609	0.256148	4.15999	3.48	1.35117	11.0051	3	0.368857	0.586139	2.67692	1.4173	7.97628	2.03509	0.485047	3.54667	3.22222	1.51121	5.45083	2.46809	1.83494	5.53394	3.48	1.40067	2.50262	3.37864	0.611342	5.54573	2.82927	1.47283	7.75899	1.33333	0.338506	8.29299	1.36471	1.11151	8.0084	2.4507	0.434283	8.63845	3.22222	1.03139
3.03478	1.81534	4.97117	2.45775	0.155474	1.71072	2.72656	1.63303	10.4116	3.03478	0.255536	4.04274	3.49	1.35311	11.2853	3.00862	0.367915	0.52432	2.68462	1.41556	7.7934	2.04094	0.488397	3.06789	3.23148	1.51067	5.31548	2.47518	1.83423	5.85814	3.49	1.3998	2.4708	3.38835	0.608747	5.83965	2.8374	1.4767	7.90471	1.33716	0.33617	8.3236	1.36863	1.10964	8.07151	2.45775	0.440826	8.62906	3.23148	1.03234
3.04348	1.8207	4.97132	2.46479	0.152704	1.92303	2.73438	1.62824	10.4716	3.04348	0.254898	3.88611	3.5	1.35505	11.5512	3.01724	0.366974	0.475105	2.69231	1.41384	7.60119	2.04678	0.491642	2.63521	3.24074	1.51008	5.02897	2.48227	1.83353	6.13803	3.5	1.39855	2.42664	3.39806	0.606279	6.06004	2.84553	1.48078	8.06992	1.341	0.333833	8.3542	1.37255	1.10797	8.13726	2.46479	0.446946	8.60122	3.24074	1.03266
3.05217	1.82606	4.96208	2.47183	0.149933	2.13534	2.74219	1.62372	10.5514	3.05217	0.254232	3.6826	3.51	1.35943	11.5613	3.02586	0.365903	0.45614	2.7	1.41247	7.45931	2.05263	0.494772	2.32767	3.25	1.50939	4.67031	2.48936	1.83286	6.33432	3.51	1.39644	2.40224	3.40777	0.603888	6.22047	2.85366	1.48525	8.24343	1.34483	0.332399	8.3848	1.37647	1.10629	8.20962	2.47183	0.452382	8.56278	3.25	1.0322
3.06087	1.82758	4.94915	2.47887	0.147163	2.3501	2.75	1.61963	10.6419	3.06087	0.253557	3.32176	3.52	1.36381	11.3716	3.03448	0.364823	0.472814	2.70769	1.41119	7.34917	2.05848	0.49752	2.0194	3.25926	1.50875	4.26971	2.49645	1.83222	6.4867	3.52	1.39359	2.39026	3.41748	0.601565	6.33495	2.86179	1.4902	8.44133	1.34866	0.331091	8.43542	1.38039	1.10472	8.28197	2.47887	0.456372	8.50376	3.25926	1.03064
3.06957	1.82889	4.90302	2.48592	0.144523	2.56688	2.75781	1.61554	10.7292	3.06957	0.252886	2.66435	3.53	1.36964	10.9766	3.0431	0.363607	0.514435	2.71538	1.41027	7.25751	2.06433	0.500247	1.71007	3.26852	1.50814	4.17482	2.50355	1.83163	6.56443	3.53	1.39007	2.38079	3.42718	0.599337	6.40776	2.86992	1.49531	8.70829	1.35249	0.329782	8.48604	1.38431	1.10336	8.35433	2.48592	0.459507	8.41132	3.26852	1.02755
3.07826	1.83019	4.85688	2.49296	0.142611	2.78365	2.76562	1.61322	10.7923	3.07826	0.252222	1.80207	3.54	1.37693	10.5402	3.05172	0.362369	0.671077	2.72308	1.40949	7.1928	2.07018	0.502481	1.42287	3.27778	1.50789	4.20471	2.51064	1.83113	6.59337	3.54	1.38585	2.36579	3.43689	0.597287	6.42611	2.87805	1.50057	9.07748	1.35632	0.328825	8.53666	1.38824	1.10199	8.41174	2.49296	0.461341	8.31164	3.27778	1.02362
3.08696	1.82919	4.81608	2.5	0.140699	3.00043	2.77344	1.61204	10.8241	3.08696	0.251657	0.778452	3.55	1.38421	10.2159	3.06034	0.360974	0.86285	2.73077	1.40895	7.14381	2.07602	0.504715	1.15931	3.28704	1.50775	4.32922	2.51773	1.8307	6.59361	3.55	1.38121	2.34993	3.4466	0.595363	6.43477	2.88618	1.50593	9.65848	1.36015	0.328023	8.58728	1.39216	1.10083	8.46085	2.5	0.4619	8.16231	3.28704	1.01888
3.09565	1.828	4.7766	2.50704	0.138787	3.18428	2.78125	1.61086	10.8304	3.09565	0.251192	0.0635388	3.56	1.39358	10.0175	3.06897	0.359536	1.147	2.73846	1.40861	7.11035	2.08187	0.506593	0.963566	3.2963	1.50797	4.48126	2.52482	1.83058	6.55213	3.56	1.37656	2.33584	3.45631	0.59359	6.45163	2.89431	1.51113	10.0785	1.36398	0.32722	8.64507	1.39608	1.09975	8.50996	2.50704	0.461677	8.01298	3.2963	1.01309
3.10435	1.82681	4.75189	2.51408	0.136875	3.36814	2.78906	1.61204	10.821	3.10435	0.250931	-0.438354	3.57	1.40294	9.93737	3.07759	0.357996	1.44091	2.74615	1.40838	7.09629	2.08772	0.508406	0.862961	3.30556	1.50832	4.67367	2.53191	1.83056	6.4887	3.57	1.37209	2.32112	3.46602	0.592111	6.48177	2.90244	1.5161	10.3232	1.36782	0.326217	8.71002	1.4	1.09868	8.55907	2.51408	0.460206	7.86428	3.30556	1.00673
3.11304	1.82411	4.74195	2.52113	0.135697	3.55199	2.79688	1.61373	10.8026	3.11304	0.250877	-0.679056	3.58	1.41295	9.89263	3.08621	0.356415	1.74582	2.75385	1.40824	7.09861	2.09357	0.509927	0.822671	3.31481	1.50885	4.87742	2.53901	1.83088	6.32898	3.58	1.36888	2.3049	3.47573	0.590805	6.53203	2.91057	1.5208	10.3852	1.37165	0.325025	8.77497	1.40392	1.09785	8.59315	2.52113	0.457766	7.71567	3.31481	0.999979
3.12174	1.82124	4.73448	2.52817	0.134651	3.71569	2.80469	1.61552	10.7928	3.12174	0.250948	-0.917996	3.59	1.4236	9.88944	3.09483	0.354786	2.02374	2.76154	1.40813	7.11304	2.09942	0.511295	0.846035	3.32407	1.50959	5.07558	2.5461	1.83126	6.09254	3.59	1.36657	2.29071	3.48544	0.589681	6.58842	2.9187	1.52501	10.394	1.37548	0.323832	8.83992	1.40784	1.09703	8.62723	2.52817	0.4547	7.59664	3.32407	0.992847
3.13043	1.81837	4.73693	2.53521	0.133605	3.85475	2.8125	1.61944	10.7935	3.13043	0.251216	-1.13342	3.6	1.43425	9.915	3.10345	0.35313	2.29231	2.76923	1.40813	7.13985	2.10526	0.512481	0.902159	3.33333	1.51041	5.19017	2.55319	1.8318	5.74451	3.6	1.36496	2.25842	3.49515	0.588846	6.65587	2.92683	1.52843	10.3666	1.37931	0.322533	8.90487	1.41176	1.09627	8.66131	2.53521	0.45061	7.49582	3.33333	0.985177
3.13913	1.81597	4.73939	2.54225	0.132558	3.99382	2.82031	1.62337	10.7978	3.13913	0.251637	-1.28254	3.61	1.44413	9.94443	3.11207	0.351491	2.54429	2.77692	1.40825	7.18649	2.11111	0.513456	1.00342	3.34259	1.51136	5.2876	2.56028	1.83249	5.29864	3.61	1.36405	2.15552	3.50485	0.588166	6.75125	2.93496	1.53087	10.2971	1.38314	0.321017	8.95166	1.41569	1.09566	8.68996	2.54225	0.445684	7.397	3.34259	0.977503
3.14783	1.81364	4.74722	2.5493	0.131652	4.13288	2.82812	1.62781	10.8111	3.14783	0.252155	-1.25991	3.62	1.45401	9.95118	3.12069	0.349865	2.77865	2.78462	1.4085	7.27157	2.11696	0.514342	1.19408	3.35185	1.51233	5.37322	2.56738	1.83333	4.80385	3.62	1.364	1.96637	3.51456	0.587637	6.83259	2.94309	1.53188	10.1678	1.38697	0.319501	8.99844	1.41961	1.09505	8.70884	2.5493	0.440217	7.30164	3.35185	0.969971
3.15652	1.8113	4.75565	2.55634	0.130863	4.20498	2.83594	1.63369	10.84	3.15652	0.252809	-1.10806	3.63	1.46195	9.93593	3.12931	0.348331	2.9807	2.79231	1.40891	7.39233	2.12281	0.514986	1.40536	3.36111	1.51336	5.44656	2.57447	1.83444	4.13813	3.63	1.36442	1.70717	3.52427	0.587356	6.89866	2.95122	1.53106	9.91384	1.3908	0.317991	9.04523	1.42353	1.09453	8.72772	2.55634	0.434048	7.20738	3.36111	0.96319
3.16522	1.80929	4.76463	2.56338	0.130074	4.26965	2.84375	1.63958	10.887	3.16522	0.253551	-0.773142	3.64	1.46796	9.91086	3.13793	0.34689	3.09909	2.8	1.40938	7.55072	2.12865	0.515607	1.62115	3.37037	1.51446	5.52393	2.58156	1.83565	3.47784	3.64	1.36525	1.45947	3.53398	0.587217	6.94606	2.95935	1.52915	9.68697	1.39464	0.316515	9.09201	1.42745	1.09406	8.74659	2.56338	0.427761	7.12193	3.37037	0.95708
3.17391	1.80733	4.77399	2.57042	0.129286	4.33431	2.85156	1.64588	10.9645	3.17391	0.254362	-0.349634	3.65	1.47396	9.88006	3.14655	0.345539	3.17186	2.80769	1.41005	7.74092	2.1345	0.515934	1.75251	3.37963	1.51562	5.60188	2.58865	1.83716	2.90164	3.65	1.36655	1.27326	3.54369	0.587215	6.98986	2.96748	1.52617	9.50485	1.39847	0.315039	9.13768	1.43137	1.09359	8.75744	2.57042	0.421389	7.03647	3.37963	0.951494
3.18261	1.80538	4.78153	2.57746	0.128609	4.3843	2.85938	1.65264	11.0976	3.18261	0.255332	0.0523757	3.66	1.47613	9.85546	3.15517	0.344309	3.16913	2.81538	1.41077	7.91778	2.14035	0.516262	1.83145	3.38889	1.51671	5.67789	2.59574	1.83873	2.41157	3.66	1.36827	1.15996	3.5534	0.587464	7.03181	2.97561	1.52179	9.37847	1.4023	0.313563	9.18222	1.43529	1.09325	8.76507	2.57746	0.414935	6.98261	3.38889	0.946476
3.1913	1.80267	4.78481	2.58451	0.128283	4.40704	2.86719	1.6594	11.2576	3.1913	0.256355	0.384357	3.67	1.4783	9.84204	3.16379	0.343149	3.14368	2.82308	1.41165	8.08802	2.1462	0.516523	1.84057	3.39815	1.51775	5.73691	2.60284	1.84056	2.02917	3.67	1.37012	1.11987	3.56311	0.58788	7.07119	2.98374	1.51641	9.27254	1.40613	0.312149	9.22676	1.43922	1.09292	8.77271	2.58451	0.408475	6.934	3.39815	0.942185
3.2	1.7998	4.7881	2.59155	0.127957	4.42977	2.875	1.66663	11.3766	3.2	0.257426	0.625844	3.68	1.47913	9.83559	3.17241	0.342116	3.05975	2.83077	1.41263	8.26146	2.15205	0.516775	1.83686	3.40741	1.51853	5.78022	2.60993	1.84246	1.75233	3.68	1.37189	1.09546	3.57282	0.58844	7.10374	2.99187	1.51033	9.17892	1.40996	0.310737	9.2713	1.44314	1.09263	8.78009	2.59155	0.402007	6.90501	3.40741	0.938188
3.2087	1.79692	4.78166	2.59859	0.127631	4.45251	2.88281	1.67408	11.5483	3.2087	0.258515	0.795312	3.69	1.47861	9.82481	3.18103	0.341137	2.89627	2.83846	1.4137	8.45344	2.15789	0.517213	1.81615	3.41667	1.51917	5.80501	2.61702	1.84451	1.51992	3.69	1.37267	1.06279	3.58252	0.589241	7.12448	3	1.50362	9.02387	1.41379	0.309326	9.31584	1.44706	1.09248	8.78414	2.59859	0.395453	6.88891	3.41667	0.934458
3.21739	1.79323	4.77522	2.60563	0.127305	4.47021	2.89062	1.68152	11.6971	3.21739	0.259608	0.87822	3.7	1.47809	9.8128	3.18966	0.340295	2.66208	2.84615	1.41495	8.60202	2.16374	0.517735	1.78145	3.42593	1.51964	5.78969	2.62411	1.84666	1.40816	3.7	1.3728	1.01955	3.59223	0.590204	7.13122	3.00813	1.49604	8.797	1.41762	0.308188	9.36797	1.45098	1.09233	8.78819	2.60563	0.388687	6.87894	3.42593	0.931117
3.22609	1.78933	4.76809	2.61268	0.127556	4.48665	2.89844	1.6899	11.782	3.22609	0.260705	0.89713	3.71	1.47482	9.80053	3.19828	0.33948	2.25159	2.85385	1.41626	8.70075	2.16959	0.518384	1.74014	3.43519	1.51989	5.70962	2.63121	1.84887	1.31184	3.71	1.37233	0.967312	3.60194	0.591277	7.11787	3.01626	1.4884	8.48781	1.42146	0.307127	9.42009	1.4549	1.09226	8.79224	2.61268	0.381703	6.88041	3.43519	0.928204
3.23478	1.78542	4.76068	2.61972	0.127843	4.50309	2.90625	1.69837	11.8201	3.23478	0.261799	0.856546	3.72	1.47154	9.7876	3.2069	0.338768	1.79142	2.86154	1.41781	8.75232	2.17544	0.519161	1.6864	3.44444	1.52006	5.58242	2.6383	1.85113	1.25336	3.72	1.37117	0.926167	3.61165	0.592472	7.05863	3.02439	1.4809	8.08733	1.42529	0.306066	9.47221	1.45882	1.09225	8.79478	2.61972	0.374582	6.88718	3.44444	0.925546
3.24348	1.78017	4.74338	2.62676	0.128131	4.5184	2.91406	1.70684	11.8404	3.24348	0.262897	0.751666	3.73	1.46728	9.77609	3.21552	0.338081	1.24193	2.86923	1.41945	8.79206	2.18129	0.519985	1.61853	3.4537	1.51999	5.40838	2.64539	1.8534	1.22555	3.73	1.36947	0.897174	3.62136	0.593795	6.93701	3.03252	1.47418	7.57629	1.42912	0.305249	9.52433	1.46275	1.09224	8.7953	2.62676	0.367601	6.94428	3.4537	0.923069
3.25217	1.7745	4.71126	2.6338	0.128418	4.53032	2.92188	1.7153	11.8522	3.25217	0.264004	0.552251	3.74	1.46202	9.76728	3.22414	0.337541	0.741641	2.87692	1.42128	8.82256	2.18713	0.520913	1.53901	3.46296	1.5199	5.15595	2.65248	1.85564	1.23076	3.74	1.36754	0.886258	3.63107	0.595221	6.7465	3.04065	1.46828	7.41429	1.43295	0.304597	9.59882	1.46667	1.09234	8.79582	2.6338	0.360803	7.00138	3.46296	0.920451
3.26087	1.76884	4.66286	2.64085	0.129026	4.54223	2.92969	1.72376	11.8695	3.26087	0.265171	0.399241	3.75	1.45676	9.75716	3.23276	0.337018	0.31165	2.88462	1.42328	8.84386	2.19298	0.521855	1.36856	3.47222	1.51975	4.82106	2.65957	1.85783	1.34391	3.75	1.36549	0.89993	3.64078	0.596813	6.44104	3.04878	1.46292	7.39143	1.43678	0.303944	9.69567	1.47059	1.09245	8.79634	2.64085	0.354631	7.07871	3.47222	0.917763
3.26957	1.76213	4.46795	2.64789	0.129817	4.55415	2.9375	1.7318	11.8922	3.26957	0.26636	0.291871	3.76	1.45023	9.73426	3.24138	0.336729	-0.0746303	2.89231	1.4254	8.85042	2.19883	0.522914	1.20296	3.48148	1.51953	4.4223	2.66667	1.8598	1.49483	3.76	1.36329	0.947651	3.65049	0.598469	6.1494	3.05691	1.45807	7.46084	1.44061	0.303381	9.79252	1.47451	1.09259	8.79448	2.64789	0.349006	7.15987	3.48148	0.915022
3.27826	1.75505	4.27304	2.65493	0.130607	4.56306	2.94531	1.73903	11.9124	3.27826	0.267574	0.194212	3.77	1.44371	9.70599	3.25	0.336439	-0.442698	2.9	1.42785	8.84934	2.20468	0.523972	1.04356	3.49074	1.51927	4.09997	2.67376	1.86153	1.81089	3.77	1.36089	1.03636	3.66019	0.60012	5.89513	3.06504	1.45394	7.56423	1.44444	0.302942	9.88937	1.47843	1.09283	8.79196	2.65493	0.344154	7.22034	3.49074	0.91228
3.28696	1.74797	4.08997	2.66197	0.131398	4.57067	2.95312	1.74626	11.932	3.28696	0.268772	0.119942	3.78	1.43663	9.67661	3.25862	0.336441	-0.674574	2.90769	1.43041	8.84327	2.21053	0.525034	0.95358	3.5	1.51885	3.89056	2.68085	1.86289	2.13746	3.78	1.35836	1.14798	3.6699	0.601722	5.72306	3.07317	1.44992	7.66369	1.44828	0.302503	9.98622	1.48235	1.09307	8.78945	2.66197	0.340443	7.26629	3.5	0.909606
3.29565	1.74064	3.90986	2.66901	0.132383	4.57829	2.96094	1.75272	11.9495	3.29565	0.269952	0.0652302	3.79	1.42898	9.65505	3.26724	0.336442	-0.857407	2.91538	1.43339	8.83402	2.21637	0.526096	0.86242	3.50926	1.51838	3.76359	2.68794	1.8639	2.49405	3.79	1.35587	1.26649	3.67961	0.603013	5.64246	3.0813	1.44603	7.75831	1.45211	0.302224	9.95651	1.48627	1.09337	8.78649	2.66901	0.337283	7.31447	3.50926	0.907073
3.30435	1.73321	3.81175	2.67606	0.133757	4.58539	2.96875	1.75859	11.9649	3.30435	0.271093	0.0255871	3.8	1.42134	9.65509	3.27586	0.336779	-0.922537	2.92308	1.43654	8.82042	2.22222	0.527114	0.726742	3.51852	1.51777	3.7172	2.69504	1.86467	2.76142	3.8	1.35378	1.38598	3.68932	0.603947	5.59584	3.08943	1.4423	7.85119	1.45594	0.302473	9.9268	1.4902	1.09374	8.78084	2.67606	0.334857	7.36711	3.51852	0.9048
3.31304	1.72578	3.79563	2.6831	0.135131	4.58952	2.97656	1.76447	11.9803	3.31304	0.272153	-0.0133623	3.81	1.41508	9.69577	3.28448	0.337142	-0.940446	2.93077	1.43996	8.80342	2.22807	0.528117	0.588871	3.52778	1.5171	3.71089	2.70213	1.86507	2.94596	3.81	1.35198	1.52217	3.69903	0.604373	5.57462	3.09756	1.43896	7.95277	1.45977	0.302723	9.89708	1.49412	1.09412	8.7752	2.6831	0.333447	7.41924	3.52778	0.902931
3.32174	1.71856	3.78414	2.69014	0.136505	4.59365	2.98438	1.76918	11.998	3.32174	0.273159	-0.0483201	3.82	1.40882	9.82652	3.2931	0.337803	-0.9253	2.93846	1.44361	8.78283	2.23392	0.529092	0.452408	3.53704	1.51635	3.73789	2.70922	1.86538	3.04939	3.82	1.35049	1.6948	3.70874	0.604081	5.59561	3.10569	1.43578	8.05126	1.4636	0.303037	9.86737	1.49804	1.09464	8.76956	2.69014	0.332659	7.46544	3.53704	0.901315
3.33043	1.71145	3.79116	2.69718	0.137886	4.59779	2.99219	1.77356	12.0186	3.33043	0.274069	-0.0616065	3.83	1.405	9.98831	3.30172	0.338514	-0.861359	2.94615	1.44736	8.75742	2.23977	0.530044	0.369282	3.5463	1.51551	3.80127	2.71631	1.86527	3.12917	3.83	1.34946	1.92168	3.71845	0.603444	5.64602	3.11382	1.43267	8.14345	1.46743	0.304631	9.66336	1.50196	1.0952	8.76216	2.69718	0.332844	7.51163	3.5463	0.899978
3.33913	1.70433	3.79818	2.70423	0.139456	4.60106	3	1.77795	12.043	3.33913	0.274914	-0.0528654	3.84	1.40361	10.1029	3.31034	0.339441	-0.780449	2.95385	1.45143	8.70636	2.24561	0.530894	0.294809	3.55556	1.51462	3.93405	2.7234	1.86508	3.19632	3.84	1.34866	2.25334	3.72816	0.60245	5.74041	3.12195	1.42934	8.22719	1.47126	0.306224	9.28505	1.50588	1.09579	8.75301	2.70423	0.3339	7.53859	3.55556	0.899318
3.34783	1.69811	3.81061	2.71127	0.141026	4.60377	3.00781	1.78117	12.0692	3.34783	0.275713	-0.0235132	3.85	1.40223	10.1932	3.31897	0.340427	-0.650717	2.96154	1.45559	8.63217	2.25146	0.531549	0.230973	3.56481	1.51365	4.09882	2.7305	1.86465	3.25368	3.85	1.348	2.48785	3.73786	0.600887	5.92999	3.13008	1.42586	8.29531	1.4751	0.307817	8.90675	1.5098	1.09662	8.74386	2.71127	0.335473	7.56148	3.56481	0.89945
3.35652	1.69235	3.82364	2.71831	0.142596	4.60647	3.01562	1.78439	12.0938	3.35652	0.276409	0.046148	3.86	1.4056	10.2827	3.32759	0.341625	-0.512434	2.96923	1.45999	8.53906	2.25731	0.532108	0.184018	3.57407	1.51266	4.29792	2.73759	1.86414	3.28782	3.86	1.34735	2.64028	3.74757	0.599088	6.25687	3.13821	1.42222	8.3394	1.47893	0.310398	8.52844	1.51373	1.09745	8.73471	2.71831	0.337832	7.58058	3.57407	0.900258
3.36522	1.6866	3.84525	2.72535	0.144166	4.60939	3.02344	1.7876	12.1098	3.36522	0.277026	0.201105	3.87	1.40898	10.3639	3.33621	0.342909	-0.364532	2.97692	1.46448	8.45817	2.26316	0.532136	0.143667	3.58333	1.51157	4.54661	2.74468	1.86354	3.30111	3.87	1.34677	2.72614	3.75728	0.59706	6.60761	3.14634	1.41831	8.35903	1.48276	0.313133	8.15014	1.51765	1.09839	8.70857	2.72535	0.340482	7.59684	3.58333	0.901859
3.37391	1.68177	3.87257	2.73239	0.145405	4.61639	3.03125	1.7908	12.1079	3.37391	0.277582	0.42241	3.88	1.41423	10.4376	3.34483	0.344401	-0.230727	2.98462	1.46904	8.39488	2.26901	0.532163	0.114087	3.59259	1.51037	4.76959	2.75177	1.86287	3.29773	3.88	1.3463	2.78981	3.76699	0.594724	6.9451	3.15447	1.41433	8.34705	1.48659	0.315867	8.04021	1.52157	1.09946	8.67959	2.73239	0.343172	7.61172	3.59259	0.904321
3.38261	1.67749	3.89598	2.73944	0.146521	4.6234	3.03906	1.79399	12.0726	3.38261	0.278028	0.745686	3.89	1.42136	10.5241	3.35345	0.346008	-0.103338	2.99231	1.47363	8.3374	2.27485	0.531609	0.0955991	3.60185	1.50908	4.97954	2.75887	1.86218	3.31466	3.89	1.34596	2.82763	3.7767	0.592237	7.14353	3.1626	1.41052	8.23911	1.49042	0.319159	7.93028	1.52549	1.10053	8.65061	2.73944	0.345451	7.62362	3.60185	0.907305
3.3913	1.6732	3.91022	2.74648	0.147636	4.63041	3.04688	1.79703	11.9987	3.3913	0.278418	1.07954	3.9	1.42849	10.6364	3.36207	0.347744	-0.00917515	3	1.47823	8.27911	2.2807	0.531031	0.0839963	3.61111	1.50768	5.1749	2.76596	1.86176	3.33811	3.9	1.34575	2.8451	3.78641	0.58963	7.32884	3.17073	1.40694	8.01513	1.49425	0.322711	7.82036	1.52941	1.10172	8.59477	2.74648	0.347417	7.63599	3.61111	0.910772
3.4	1.66955	3.92447	2.75352	0.148752	4.66421	3.05469	1.79972	11.9083	3.4	0.278758	1.38668	3.91	1.43896	10.7373	3.37069	0.349577	0.0823603	3.00769	1.48361	8.18375	2.28655	0.530074	0.0895908	3.62037	1.50625	5.32106	2.77305	1.86147	3.38546	3.91	1.3456	2.84321	3.79612	0.587118	7.50878	3.17886	1.40354	7.75653	1.49808	0.326262	7.71043	1.53333	1.10295	8.44043	2.75352	0.349189	7.65528	3.62037	0.914743
3.4087	1.66631	3.91876	2.76056	0.149723	4.72481	3.0625	1.80241	11.8464	3.4087	0.279045	1.62236	3.92	1.44942	10.7972	3.37931	0.351473	0.169079	3.01538	1.48839	8.08928	2.2924	0.529002	0.101972	3.62963	1.50479	5.42826	2.78014	1.86193	3.43944	3.92	1.34551	2.82108	3.80583	0.58497	7.70339	3.18699	1.40001	7.51622	1.50192	0.329959	7.56117	1.53725	1.10419	8.2861	2.76056	0.350787	7.67458	3.62963	0.919001
3.41739	1.66308	3.91306	2.76761	0.1505	4.78541	3.07031	1.80447	11.7877	3.41739	0.279346	1.79906	3.93	1.46075	10.8117	3.38793	0.353431	0.242032	3.02308	1.49257	8.01156	2.29825	0.527668	0.122386	3.63889	1.50336	5.50458	2.78723	1.86269	3.50668	3.93	1.34549	2.77509	3.81553	0.58315	7.89128	3.19512	1.39626	7.39329	1.50575	0.333801	7.37259	1.54118	1.10558	8.13176	2.76761	0.352269	7.70865	3.63889	0.92351
3.42609	1.66035	3.90123	2.77465	0.151276	4.84601	3.07812	1.8058	11.7254	3.42609	0.279663	1.94291	3.94	1.47293	10.8122	3.39655	0.355347	0.307477	3.03077	1.49599	7.9554	2.30409	0.526143	0.153757	3.64815	1.50198	5.54851	2.79433	1.86403	3.60401	3.94	1.34552	2.72069	3.82524	0.581904	8.07583	3.20325	1.39206	7.28086	1.50958	0.337644	7.18401	1.5451	1.10697	7.94193	2.77465	0.353674	7.7462	3.64815	0.928315
3.43478	1.658	3.88679	2.78169	0.152053	4.96493	3.08594	1.80714	11.6552	3.43478	0.280005	2.04905	3.95	1.48511	10.8008	3.40517	0.357206	0.332757	3.03846	1.49871	7.90653	2.30994	0.524502	0.187632	3.65741	1.50081	5.55677	2.80142	1.86581	3.72204	3.95	1.34561	2.66634	3.83495	0.581081	8.25817	3.21138	1.38677	7.16727	1.51341	0.341274	6.99542	1.54902	1.10841	7.72548	2.78169	0.355133	7.78014	3.65741	0.933161
3.44348	1.65565	3.86924	2.78873	0.152819	5.08693	3.09375	1.80725	11.5357	3.44348	0.280348	2.09782	3.96	1.49846	10.7868	3.41379	0.358913	0.339554	3.04615	1.50092	7.87129	2.31579	0.522677	0.223536	3.66667	1.49972	5.54992	2.80851	1.86795	3.86504	3.96	1.34579	2.62348	3.84466	0.580579	8.43271	3.21951	1.38073	7.04019	1.51724	0.344447	6.80684	1.55294	1.10994	7.50902	2.78873	0.356693	7.81118	3.66667	0.937833
3.45217	1.65349	3.84705	2.79577	0.15351	5.20893	3.10156	1.80663	11.3697	3.45217	0.28069	2.1345	3.97	1.51182	10.7716	3.42241	0.360346	0.294441	3.05385	1.50262	7.84442	2.32164	0.520812	0.251252	3.67593	1.49893	5.53115	2.8156	1.87063	4.01305	3.97	1.34616	2.59474	3.85437	0.580517	8.59643	3.22764	1.37399	6.96232	1.52107	0.347619	6.86966	1.55686	1.11147	7.29257	2.79577	0.358341	7.84223	3.67593	0.942269
3.46087	1.65149	3.82454	2.80282	0.154202	5.37763	3.10938	1.80601	11.1892	3.46087	0.281029	2.16563	3.98	1.52588	10.7538	3.43103	0.361653	0.149156	3.06154	1.50366	7.82996	2.32749	0.51878	0.274	3.68519	1.49819	5.50141	2.8227	1.87347	4.1664	3.98	1.34669	2.57264	3.86408	0.580604	8.7405	3.23577	1.36649	6.8851	1.5249	0.350698	6.93249	1.56078	1.11304	7.17079	2.80282	0.360115	7.8733	3.68519	0.946261
3.46957	1.64948	3.79906	2.80986	0.154893	5.61641	3.11719	1.803	11.0164	3.46957	0.281359	2.19236	3.99	1.54066	10.7322	3.43966	0.362647	-0.0851713	3.06923	1.50429	7.83197	2.33333	0.516748	0.285071	3.69444	1.49761	5.47264	2.82979	1.87672	4.30415	3.99	1.34733	2.55531	3.87379	0.580835	8.80143	3.2439	1.35847	6.80276	1.52874	0.353171	6.99531	1.56471	1.11462	7.05629	2.80986	0.362226	7.90527	3.69444	0.949891
3.47826	1.64769	3.77359	2.8169	0.155585	5.85518	3.125	1.7993	10.8714	3.47826	0.281672	2.21544	4	1.55544	10.7096	3.44828	0.363565	-0.36042	3.07692	1.50455	7.84815	2.33918	0.514536	0.292079	3.7037	1.49715	5.44486	2.83688	1.88006	4.41539	4	1.34807	2.54093	3.8835	0.581328	8.83851	3.25203	1.34997	6.70792	1.53257	0.355644	7.05814	1.56863	1.1162	6.9418	2.8169	0.364697	7.95522	3.7037	0.953224
3.48696	1.64609	3.71393	2.82394	0.156422	6.09395	3.13281	1.7956	10.79	3.48696	0.281953	2.23447				3.4569	0.364209	-0.632854	3.08462	1.50443	7.8704	2.34503	0.512324	0.294453	3.71296	1.49679	5.41842	2.84397	1.88376	4.49746				3.8932	0.582306	8.85696	3.26016	1.34093	6.56281	1.5364	0.358117	7.0967	1.57255	1.11776	6.84049	2.82394	0.368591	8.00517	3.71296	0.956236
3.49565	1.64449	3.64573	2.83099	0.157292	6.36774	3.14062	1.78914	10.7168	3.49565	0.282217	2.31376				3.46552	0.364804	-0.818413	3.09231	1.5042	7.89629	2.35088	0.510208	0.290075	3.72222	1.49661	5.39209	2.85106	1.88771	4.56237				3.90291	0.583656	8.85478	3.26829	1.33156	6.43938	1.54023	0.360212	7.11098	1.57647	1.11931	6.77214	2.83099	0.373149	8.06711	3.72222	0.959167
3.50435	1.64326	3.59227	2.83803	0.158162	6.64771	3.14844	1.78248	10.6487	3.50435	0.282454	2.44086				3.47414	0.365103	-0.961508	3.1	1.50426	7.92242	2.35673	0.508115	0.284179	3.73148	1.49648	5.3579	2.85816	1.89201	4.62376				3.91262	0.58554	8.83937	3.27642	1.32209	6.38944	1.54406	0.362287	7.12527	1.58039	1.12078	6.7038	2.83803	0.378504	8.13216	3.73148	0.961947
3.51304	1.64241	3.55355	2.84507	0.159031	6.92768	3.15625	1.77563	10.5852	3.51304	0.282624	2.61539				3.48276	0.365385	-1.04394	3.10769	1.50464	7.94356	2.36257	0.50634	0.276935	3.74074	1.49648	5.31369	2.86525	1.89664	4.6854				3.92233	0.588285	8.82752	3.28455	1.3126	6.53916	1.54789	0.364363	7.13956	1.58431	1.12209	6.63546	2.84507	0.384848	8.20364	3.74074	0.964527
3.52174	1.64157	3.52498	2.85211	0.160295	7.1787	3.16406	1.76683	10.5283	3.52174	0.282738	2.83582				3.49138	0.365442	-1.06485	3.11538	1.50545	7.94299	2.36842	0.504763	0.26857	3.75	1.49652	5.25921	2.87234	1.90147	4.751				3.93204	0.591561	8.82216	3.29268	1.30385	6.92512	1.55172	0.366049	7.15385	1.58824	1.1234	6.57583	2.85211	0.391663	8.28061	3.75	0.966496
3.53043	1.64111	3.53704	2.85915	0.161928	7.36215	3.17188	1.75803	10.4723	3.53043	0.282718	3.01294				3.5	0.365498	-1.06011	3.12308	1.50653	7.92625	2.37427	0.503407	0.259285	3.75926	1.49664	5.2158	2.87943	1.90667	4.82675				3.94175	0.595469	8.82182	3.30081	1.29647	7.25927	1.55556	0.367618	7.16602	1.59216	1.12434	6.52103	2.85915	0.399082	8.36681	3.75926	0.967859
3.53913	1.64108	3.5491	2.8662	0.163561	7.5456	3.17969	1.74866	10.4043	3.53913	0.282592	3.14426				3.50862	0.365347	-1.01602	3.13077	1.50777	7.88286	2.38012	0.502352	0.245365	3.76852	1.49671	5.1782	2.88652	1.91197	4.91726				3.95146	0.599996	8.81679	3.30894	1.29037	7.47223	1.55939	0.369187	7.1782	1.59608	1.12511	6.46623	2.8662	0.406985	8.47609	3.76852	0.96854
3.54783	1.64105	3.56253	2.87324	0.165194	7.72905	3.1875	1.73752	10.3375	3.54783	0.282396	3.14926				3.51724	0.365196	-0.965088	3.13846	1.50918	7.80278	2.38596	0.501397	0.23141	3.77778	1.49676	5.14008	2.89362	1.91764	4.98586				3.96117	0.604926	8.78723	3.31707	1.28584	7.50924	1.56322	0.370525	7.19038	1.6	1.12588	6.41144	2.87324	0.415076	8.5859	3.77778	0.968138
3.55652	1.6415	3.57612	2.88028	0.166968	7.83081	3.19531	1.72638	10.2963	3.55652	0.28209	3.12823				3.52586	0.364822	-0.89777	3.14615	1.51052	7.66797	2.39181	0.500777	0.217418	3.78704	1.49647	5.10074	2.90071	1.92337	5.04352				3.97087	0.610312	8.68539	3.3252	1.28293	7.51018	1.56705	0.371699	7.20256	1.60392	1.12611	6.39145	2.88028	0.423383	8.71187	3.78704	0.966583
3.56522	1.64253	3.60381	2.88732	0.169261	7.90535	3.20312	1.71427	10.2635	3.56522	0.281712	3.07431				3.53448	0.364432	-0.818168	3.15385	1.51179	7.50441	2.39766	0.500172	0.208605	3.7963	1.49609	5.06149	2.9078	1.92928	5.03644				3.98058	0.61652	8.37606	3.33333	1.28108	7.48921	1.57088	0.372874	7.21484	1.60784	1.12634	6.37146	2.88732	0.431879	8.83785	3.7963	0.964381
3.57391	1.64356	3.6409	2.89437	0.171554	7.97988	3.21094	1.70071	10.2479	3.57391	0.28128	2.91349				3.5431	0.363987	-0.729968	3.16154	1.513	7.34585	2.40351	0.499954	0.202056	3.80556	1.49547	5.02275	2.91489	1.93533	5.01639				3.99029	0.623031	8.03821	3.34146	1.28026	7.45463	1.57471	0.373884	7.22722	1.61176	1.12643	6.35147	2.89437	0.440286	8.93251	3.80556	0.961591
3.58261	1.64496	3.68141	2.90141	0.173847	8.04063	3.21875	1.68714	10.2494	3.58261	0.280767	2.62244				3.55172	0.363534	-0.562245	3.16923	1.51418	7.2148	2.40936	0.499735	0.19948	3.81481	1.49472	4.98682	2.92199	1.94152	4.96204				4	0.629824	7.63335	3.34959	1.28057	7.44064	1.57854	0.374649	7.2396	1.61569	1.12623	6.36757	2.90141	0.448319	9.01823	3.81481	0.957776
3.5913	1.64687	3.72989	2.90845	0.17614	8.04624	3.22656	1.67267	10.2637	3.5913	0.280222	2.26917				3.56034	0.363218	-0.374748	3.17692	1.51499	7.12983	2.4152	0.499715	0.200393	3.82407	1.49386	4.95324	2.92908	1.94804	4.8668				4.00971	0.63712	7.51549	3.35772	1.28168	7.44384	1.58238	0.375415	7.25197	1.61961	1.12602	6.44862	2.90845	0.455245	9.0878	3.82407	0.953255
3.6	1.64878	3.77836	2.91549	0.178627	8.05185	3.23438	1.65747	10.2857	3.6	0.279649	1.94663				3.56897	0.362938	-0.144458	3.18462	1.51534	7.08387	2.42105	0.499731	0.20317	3.83333	1.4928	4.92208	2.93617	1.95469	4.72045				4.01942	0.644076	7.46439	3.36585	1.28356	7.44902	1.58621	0.376049	7.26435	1.62353	1.12555	6.52967	2.91549	0.461457	9.14268	3.83333	0.948173
3.6087	1.65088	3.80538	2.92254	0.181134	8.05746	3.24219	1.64227	10.3097	3.6087	0.27903	1.75062				3.57759	0.362787	0.0654778	3.19231	1.51515	7.03888	2.4269	0.499865	0.208543	3.84259	1.4917	4.89445	2.94326	1.96153	4.47842				4.02913	0.650486	7.46671	3.37398	1.2865	7.4488	1.59004	0.376213	7.28017	1.62745	1.12493	6.61072	2.92254	0.466473	9.18983	3.84259	0.942572
3.61739	1.65327	3.83239	2.92958	0.183641	8.03002	3.25	1.6264	10.3264	3.61739	0.278426	1.62266				3.58621	0.362686	0.252514	3.2	1.51421	6.99621	2.43275	0.500063	0.212638	3.85185	1.4905	4.87212	2.95035	1.96838	4.1961				4.03883	0.655467	7.50677	3.38211	1.29032	7.45914	1.59387	0.376378	7.29599	1.63137	1.1243	6.79204	2.92958	0.470573	9.21606	3.85185	0.936738
3.62609	1.65567	3.85319	2.93662	0.186147	7.98478	3.25781	1.61025	10.3342	3.62609	0.277841	1.54518				3.59483	0.362685	0.401648	3.20769	1.51268	6.95787	2.4386	0.500359	0.215382	3.86111	1.48926	4.86656	2.95745	1.97517	3.84922				4.04854	0.659089	7.61643	3.39024	1.29449	7.49031	1.5977	0.376528	7.31181	1.63529	1.12336	7.01348	2.93662	0.474056	9.24108	3.86111	0.93118
3.63478	1.65809	3.87132	2.94366	0.188887	7.93954	3.26562	1.5941	10.34	3.63478	0.27739	1.50298				3.60345	0.362739	0.536812	3.21538	1.5107	6.92717	2.44444	0.500768	0.216462	3.87037	1.48799	4.88298	2.96454	1.98177	3.50627				4.05825	0.66179	7.76265	3.39837	1.29896	7.55534	1.60153	0.376288	7.32763	1.63922	1.1224	7.23491	2.94366	0.476489	9.19062	3.87037	0.926112
3.64348	1.66054	3.88942	2.9507	0.191778	7.86023	3.27344	1.57879	10.341	3.64348	0.277006	1.47981				3.61207	0.362853	0.635041	3.22308	1.50827	6.90795	2.45029	0.501168	0.217555	3.87963	1.48666	4.93821	2.97163	1.98805	3.18578				4.06796	0.663573	7.93457	3.4065	1.30382	7.66798	1.60536	0.376048	7.34442	1.64314	1.12138	7.45777	2.9507	0.478394	9.14016	3.87963	0.923246
3.65217	1.66298	3.90746	2.95775	0.194669	7.4743	3.28125	1.56361	10.3354	3.65217	0.276708	1.47621				3.62069	0.363012	0.73052	3.23077	1.50551	6.9005	2.45614	0.501542	0.219193	3.88889	1.4853	5.05321	2.97872	1.99367	2.88521				4.07767	0.663987	8.03956	3.41463	1.30889	7.81123	1.6092	0.375808	7.36217	1.64706	1.12018	7.69909	2.95775	0.479915	8.99255	3.88889	0.92181
3.66087	1.66522	3.92501	2.96479	0.19756	7.08836	3.28906	1.54851	10.3237	3.66087	0.27651	1.45559				3.62931	0.363145	0.820958	3.23846	1.50252	6.90495	2.46199	0.501888	0.221212	3.89815	1.48405	5.23558	2.98582	1.99878	2.60609				4.08738	0.663706	8.0871	3.42276	1.31416	7.89455	1.61303	0.375467	7.37992	1.65098	1.11897	7.94042	2.96479	0.480786	8.81458	3.89815	0.92165
3.66957	1.66705	3.93817	2.97183	0.200607	6.70242	3.29688	1.5371	10.3075	3.66957	0.276363	1.42554				3.63793	0.363252	0.903801	3.24615	1.49928	6.92073	2.46784	0.501903	0.223553	3.90741	1.48289	5.52827	2.99291	2.00295	2.40814				4.09709	0.662772	8.0824	3.43089	1.31973	7.93311	1.61686	0.37511	7.39767	1.6549	1.11765	8.18175	2.97183	0.481174	8.65824	3.90741	0.922938
3.67826	1.66888	3.95132	2.97887	0.204015	6.3457	3.30469	1.52569	10.2893	3.67826	0.276286	1.3847				3.64655	0.363353	0.982503	3.25385	1.49563	6.94724	2.47368	0.501919	0.227387	3.91667	1.48198	5.88293	3	2.00687	2.23859				4.1068	0.660992	8.01654	3.43902	1.326	7.94547	1.62069	0.374752	7.41542	1.65882	1.11624	8.40954	2.97887	0.481201	8.52286	3.91667	0.925713
3.68696	1.67052	3.95617	2.98592	0.207422	6.01287	3.3125	1.51497	10.2787	3.68696	0.276257	1.35285				3.65517	0.363446	1.04144	3.26154	1.49166	6.98646	2.47953	0.501619	0.231905	3.92593	1.48126	6.21634	3.00709	2.00969	2.19014				4.1165	0.658507	7.82512	3.44715	1.3326	7.94392	1.62452	0.374322	7.42627	1.66275	1.11482	8.61928	2.98592	0.48098	8.41126	3.92593	0.929363
3.69565	1.67175	3.95895	2.99296	0.210829	5.68004	3.32031	1.50741	10.2986	3.69565	0.276251	1.32511				3.66379	0.36357	1.09666	3.26923	1.48746	7.03801	2.48538	0.501277	0.237119	3.93519	1.48069	6.49875	3.01418	2.01234	2.14956				4.12621	0.65567	7.57883	3.45528	1.33947	7.96757	1.62835	0.373857	7.43711	1.66667	1.11347	8.82903	2.99296	0.481005	8.36952	3.93519	0.933796
3.70435	1.67299	3.95799	3	0.214236	4.79371	3.32812	1.49985	10.3413	3.70435	0.276275	1.30156				3.67241	0.36375	1.14381	3.27692	1.48306	7.10097	2.49123	0.500727	0.241942	3.94444	1.48036	6.64948	3.02128	2.01413	2.13768				4.13592	0.652675	7.30081	3.46341	1.34642	8.03624	1.63218	0.373392	7.44796	1.67059	1.11213	9.03877	3	0.48125	8.31073	3.94444	0.939323
3.71304	1.67414	3.95329	3.00704	0.217727	4.50638	3.33594	1.49333	10.4001	3.71304	0.276332	1.29009				3.68103	0.363957	1.17393	3.28462	1.47837	7.17349	2.49708	0.500085	0.246837	3.9537	1.48011	6.77706	3.02837	2.01561	2.16924				4.14563	0.65042	7.10821	3.47154	1.3532	8.1924	1.63602	0.372888	7.45881	1.67451	1.11089	9.19381	3.00704	0.481948	8.29207	3.9537	0.945587
3.72174	1.67509	3.94434	3.01408	0.221218	4.21905	3.34375	1.48889	10.4804	3.72174	0.276393	1.2863				3.68966	0.364227	1.18892	3.29231	1.47358	7.25487	2.50292	0.49932	0.252011	3.96296	1.4801	6.88749	3.03546	2.01648	2.25828				4.15534	0.648649	6.90416	3.47967	1.35967	8.39963	1.63985	0.372343	7.46873	1.67843	1.11	9.33394	3.01408	0.482804	8.27341	3.96296	0.952385
3.73043	1.67604	3.91838	3.02113	0.224708	3.93172	3.35156	1.48444	10.5571	3.73043	0.276429	1.29092				3.69828	0.364525	1.17996	3.3	1.46867	7.33584	2.50877	0.498431	0.258332	3.97222	1.48015	6.98894	3.04255	2.01692	2.46219				4.16505	0.647346	6.68801	3.4878	1.36556	8.63981	1.64368	0.371797	7.47774	1.68235	1.10911	9.47406	3.02113	0.483879	8.26116	3.97222	0.959431
3.73913	1.67694	3.89243	3.02817	0.228199	3.74558	3.35938	1.48147	10.6036	3.73913	0.276377	1.30041				3.7069	0.364924	1.16416	3.30769	1.46362	7.40908	2.51462	0.497523	0.265185	3.98148	1.48029	7.04743	3.04965	2.01696	2.72916				4.17476	0.646587	6.45545	3.49593	1.37064	8.88306	1.64751	0.371223	7.48674	1.68627	1.10847	9.60226	3.02817	0.485137	8.25071	3.98148	0.965777
3.74783	1.67774	3.86008	3.03521	0.231706	3.68313	3.36719	1.48002	10.628	3.74783	0.276264	1.32971				3.71552	0.365342	1.13543	3.31538	1.45829	7.47111	2.52047	0.496569	0.27241	3.99074	1.48052	7.07714	3.05674	2.01643	3.13331				4.18447	0.646138	6.295	3.50407	1.37523	9.03188	1.65134	0.370584	7.49574	1.6902	1.10805	9.65893	3.03521	0.48636	8.2378	3.99074	0.971584
3.75652	1.67853	3.82702	3.04225	0.235225	3.62067	3.375	1.47858	10.65	3.75652	0.276034	1.38034				3.72414	0.365866	1.10172	3.32308	1.45283	7.52102	2.52632	0.495609	0.279254	4	1.48079	7.07958	3.06383	2.01562	3.56563				4.19417	0.645847	6.0963	3.5122	1.37935	9.09058	1.65517	0.369946	7.50475	1.69412	1.10763	9.7156	3.04225	0.487397	8.22299	4	0.976845
3.76522	1.67937	3.80432	3.0493	0.238744	3.55822	3.38281	1.47844	10.6809	3.76522	0.275731	1.48336				3.73276	0.366395	1.06089	3.33077	1.4473	7.56132	2.53216	0.494602	0.285723	4.00926	1.4812	7.05215	3.07092	2.01444	4.07061				4.20388	0.645544	5.85115	3.52033	1.38272	9.07911	1.659	0.36928	7.51408	1.69804	1.10754	9.77227	3.0493	0.488298	8.20662	4.00926	0.981324
3.77391	1.68036	3.78851	3.05634	0.242263	3.60825	3.39062	1.47902	10.7184	3.77391	0.275371	1.61506				3.74138	0.366983	1.00676	3.33846	1.44179	7.59394	2.53801	0.493595	0.289161	4.01852	1.48162	6.96459	3.07801	2.01319	4.53149				4.21359	0.645172	5.58386	3.52846	1.38559	8.98577	1.66284	0.368421	7.52341	1.70196	1.10752	9.80647	3.05634	0.489143	8.18732	4.01852	0.985432
3.78261	1.68135	3.77508	3.06338	0.24564	3.67078	3.39844	1.4796	10.7561	3.78261	0.274911	1.77392				3.75	0.367571	0.947082	3.34615	1.43648	7.62023	2.54386	0.492476	0.289988	4.02778	1.48204	6.81385	3.08511	2.01208	4.88501				4.2233	0.644828	5.26026	3.53659	1.388	8.71071	1.66667	0.367562	7.53274	1.70588	1.10756	9.81819	3.06338	0.490036	8.16581	4.02778	0.989291
3.7913	1.68241	3.76719	3.07042	0.248025	3.7333	3.40625	1.4816	10.8056	3.7913	0.274419	1.97059				3.75862	0.368257	0.908139	3.35385	1.43148	7.6417	2.54971	0.491347	0.285665	4.03704	1.48238	6.5594	3.0922	2.01099	5.11384				4.23301	0.644536	4.94238	3.54472	1.38988	8.30791	1.6705	0.366704	7.54206	1.7098	1.1079	9.82991	3.07042	0.490895	8.12884	4.03704	0.993159
3.8	1.6837	3.7593	3.07746	0.25041	3.81735	3.41406	1.48396	10.8656	3.8	0.2739	2.14021				3.76724	0.368943	0.88062	3.36154	1.4269	7.65954	2.55556	0.490229	0.2761	4.0463	1.48262	6.27898	3.09929	2.01	5.22112				4.24272	0.643856	4.67658	3.55285	1.39089	7.97799	1.67433	0.365749	7.55194	1.71373	1.10824	9.84163	3.07746	0.491725	8.09188	4.0463	0.99695
3.8087	1.685	3.77998	3.08451	0.252796	3.94134	3.42188	1.48632	10.9225	3.8087	0.27332	2.30076				3.77586	0.369769	0.880517	3.36923	1.423	7.67403	2.5614	0.489114	0.263716	4.05556	1.48276	5.94855	3.10638	2.00902	5.24918				4.25243	0.642571	4.58407	3.56098	1.39134	7.81115	1.67816	0.364788	7.56237	1.71765	1.10867	9.84596	3.08451	0.492441	8.02988	4.05556	1.00052
3.81739	1.68633	3.80065	3.09155	0.255181	4.06533	3.42969	1.4907	10.9658	3.81739	0.272701	2.53602				3.78448	0.370606	0.883896	3.37692	1.41948	7.69197	2.56725	0.48809	0.245938	4.06481	1.48284	5.52991	3.11348	2.00804	5.24666				4.26214	0.640703	4.52339	3.56911	1.39125	7.75709	1.68199	0.363826	7.57281	1.72157	1.10919	9.84906	3.09155	0.4931	7.96529	4.06481	1.00379
3.82609	1.68783	3.8252	3.09859	0.255569	4.18932	3.4375	1.49517	11.0034	3.82609	0.272037	2.74958				3.7931	0.371521	0.889712	3.38462	1.41633	7.71969	2.5731	0.487144	0.225485	4.07407	1.48282	5.1143	3.12057	2.00704	5.20763				4.27184	0.638063	4.48825	3.57724	1.39035	7.72046	1.68582	0.36292	7.58324	1.72549	1.10971	9.85216	3.09859	0.493673	7.74567	4.07407	1.00674
3.83478	1.68933	3.8514	3.10563	0.255049	4.33276	3.44531	1.49972	11.0196	3.83478	0.271321	2.92687				3.80172	0.372449	0.902125	3.39231	1.41366	7.7639	2.57895	0.486256	0.202502	4.08333	1.48277	4.77936	3.12766	2.00603	5.12158				4.28155	0.634782	4.49397	3.58537	1.38887	7.68278	1.68966	0.36203	7.59367	1.72941	1.11038	9.85436	3.10563	0.494025	7.45559	4.08333	1.00958
3.84348	1.69091	3.87634	3.11268	0.25453	4.48106	3.45312	1.50492	11.0213	3.84348	0.270592	2.98359				3.81034	0.373398	0.929792	3.4	1.41142	7.82969	2.5848	0.485477	0.177052	4.09259	1.48264	4.54158	3.13475	2.00481	4.78679				4.29126	0.631081	4.53573	3.5935	1.38696	7.6308	1.69349	0.361141	7.60103	1.73333	1.11108	9.85327	3.11268	0.494293	7.14944	4.09259	1.01231
3.85217	1.69294	3.89939	3.11972	0.25401	4.62936	3.46094	1.51011	11.0136	3.85217	0.269851	3.01894				3.81897	0.374352	1.02455	3.40769	1.4095	7.90853	2.59064	0.484723	0.150509	4.10185	1.48251	4.44677	3.14184	2.00351	4.36892				4.30097	0.626969	4.62946	3.60163	1.38464	7.5625	1.69732	0.360403	7.6084	1.73725	1.11182	9.85219	3.11972	0.494464	6.82508	4.10185	1.01485
3.86087	1.69498	3.9226	3.12676	0.252861	4.75901	3.46875	1.51501	11.0071	3.86087	0.26909	3.06688				3.82759	0.375234	1.20344	3.41538	1.40789	8.02327	2.59649	0.484107	0.122104	4.11111	1.48238	4.39826	3.14894	2.00195	3.8078				4.31068	0.622658	4.79092	3.60976	1.38168	7.50495	1.70115	0.359779	7.61576	1.74118	1.1128	9.8511	3.12676	0.494736	6.57504	4.11111	1.01726
3.86957	1.69713	3.94722	3.1338	0.249826	4.83271	3.47656	1.51911	11.0327	3.86957	0.26832	3.19406				3.83621	0.376088	1.47698	3.42308	1.40681	8.17539	2.60234	0.483491	0.090905	4.12037	1.48227	4.38662	3.15603	2.00034	3.29398				4.32039	0.61827	5.10107	3.61789	1.37823	7.45727	1.70498	0.359154	7.62312	1.7451	1.11378	9.84399	3.1338	0.495062	6.54795	4.12037	1.01949
3.87826	1.7001	3.97184	3.14085	0.24679	4.90641	3.48438	1.5232	11.1094	3.87826	0.267535	3.35601				3.84483	0.376749	1.88764	3.43077	1.40601	8.3357	2.60819	0.482974	0.0582312	4.12963	1.48218	4.41189	3.16312	1.99856	2.81407				4.3301	0.6138	5.45037	3.62602	1.37431	7.41929	1.70881	0.358752	7.62696	1.74902	1.11482	9.83237	3.14085	0.495363	6.52183	4.12963	1.02149
3.88696	1.70306	4.00293	3.14789	0.243755	4.98011	3.49219	1.52681	11.212	3.88696	0.266727	3.51497				3.85345	0.377304	2.3457	3.43846	1.40542	8.50524	2.61404	0.48246	0.0227703	4.13889	1.4821	4.47226	3.17021	1.99671	2.45471				4.33981	0.609159	5.81284	3.63415	1.36999	7.40115	1.71264	0.358696	7.62726	1.75294	1.11594	9.82074	3.14789	0.495532	6.52581	4.13889	1.0228
3.89565	1.70612	4.03565	3.15493	0.240719	5.0038	3.5	1.52975	11.2846	3.89565	0.265898	3.63333				3.86207	0.377685	2.88693	3.44615	1.40498	8.66646	2.61988	0.481913	-0.0141887	4.14815	1.48204	4.5795	3.1773	1.99454	2.12723				4.34951	0.604642	6.12752	3.64228	1.36566	7.39609	1.71648	0.35864	7.62756	1.75686	1.11707	9.80911	3.15493	0.495561	6.52979	4.14815	1.02372
3.90435	1.70997	4.0711	3.16197	0.236332	5.00605	3.50781	1.5327	11.321	3.90435	0.26503	3.73032				3.87069	0.377935	3.37822	3.45385	1.40473	8.81055	2.62573	0.481355	-0.0525119	4.15741	1.48213	4.75106	3.1844	1.99213	1.89922				4.35922	0.600355	6.32097	3.65041	1.36158	7.40047	1.72031	0.358699	7.62786	1.76078	1.1182	9.77216	3.16197	0.495017	6.53702	4.15741	1.02427
3.91304	1.71382	4.10929	3.16901	0.231634	5.00831	3.51562	1.53504	11.3274	3.91304	0.264125	3.8115				3.87931	0.378064	3.77796	3.46154	1.40459	8.93158	2.63158	0.480784	-0.092542	4.16667	1.48232	5.09234	3.19149	1.98931	1.67853				4.36893	0.596467	6.47916	3.65854	1.35802	7.40919	1.72414	0.359196	7.62816	1.76471	1.11933	9.73326	3.16901	0.494008	6.545	4.16667	1.0244
3.92174	1.71772	4.14529	3.17606	0.226935	4.98277	3.52344	1.53694	11.3148	3.92174	0.263199	3.87085				3.88793	0.378072	4.03763	3.46923	1.40455	9.02896	2.63743	0.480203	-0.139062	4.17593	1.48274	5.47187	3.19858	1.98616	1.48267				4.37864	0.593141	6.62867	3.66667	1.35627	7.43273	1.72797	0.359693	7.62562	1.76863	1.12046	9.69436	3.17606	0.492181	6.5544	4.17593	1.02417
3.93043	1.72228	4.17253	3.1831	0.222237	4.79973	3.53125	1.53884	11.2856	3.93043	0.262245	3.91529				3.89655	0.377976	4.22089	3.47692	1.40471	9.09164	2.64327	0.479642	-0.19865	4.18519	1.48332	5.8544	3.20567	1.98273	1.31797				4.38835	0.590187	6.81388	3.6748	1.3557	7.46309	1.7318	0.360201	7.62309	1.77255	1.12159	9.65046	3.1831	0.48946	6.56478	4.18519	1.02374
3.93913	1.72684	4.19977	3.19014	0.217404	4.61669	3.53906	1.54032	11.244	3.93913	0.261259	3.91987				3.90517	0.377741	4.26019	3.48462	1.40517	9.14225	2.64912	0.47911	-0.260813	4.19444	1.48407	6.042	3.21277	1.97893	1.19246				4.39806	0.587599	6.99542	3.68293	1.35628	7.49612	1.73563	0.36112	7.62056	1.77647	1.12272	9.59407	3.19014	0.486292	6.57474	4.19444	1.02312
3.94783	1.73144	4.25871	3.19718	0.212348	4.43365	3.54688	1.54165	11.1944	3.94783	0.26025	3.86166				3.91379	0.37744	4.26254	3.49231	1.40581	9.18524	2.65497	0.478586	-0.321184	4.2037	1.48502	6.05582	3.21986	1.97498	1.11392				4.40777	0.585516	7.16009	3.69106	1.35826	7.52272	1.73946	0.362038	7.61803	1.78039	1.12385	9.53767	3.19718	0.482405	6.584	4.2037	1.02225
3.95652	1.73679	4.32117	3.20423	0.207292	4.18078	3.55469	1.54299	11.1363	3.95652	0.259191	3.55087				3.92241	0.377021	4.17406	3.5	1.40662	9.21817	2.66082	0.478093	-0.363282	4.21296	1.48604	5.8785	3.22695	1.97064	1.05976				4.41748	0.583621	7.27884	3.69919	1.36146	7.55092	1.7433	0.362957	7.61523	1.78431	1.12497	9.48128	3.20423	0.477988	6.59282	4.21296	1.02115
3.96522	1.74215	4.40563	3.21127	0.202237	3.88135	3.5625	1.545	11.0645	3.96522	0.258103	3.2112				3.93103	0.376555	3.90592	3.50769	1.40748	9.23495	2.66667	0.4776	-0.402362	4.22222	1.48731	5.39058	3.23404	1.96623	1.04428				4.42718	0.581903	7.31625	3.70732	1.36556	7.58673	1.74713	0.364127	7.61217	1.78824	1.12608	9.4393	3.21127	0.4732	6.59922	4.22222	1.01984
3.97391	1.74753	4.50475	3.21831	0.197181	3.58192	3.57031	1.5471	10.9868	3.97391	0.256993	2.87153				3.93966	0.375971	3.47809	3.51538	1.40827	9.23655	2.67251	0.477169	-0.438795	4.23148	1.48862	4.92947	3.24113	1.96158	1.03628				4.43689	0.580423	7.32793	3.71545	1.37056	7.62889	1.75096	0.365343	7.6091	1.79216	1.12722	9.40533	3.21831	0.467676	6.60562	4.23148	1.01826
3.98261	1.75371	4.58968	3.22535	0.194066	3.29097	3.57812	1.54922	10.9154	3.98261	0.255851	2.73452				3.94828	0.375347	2.91947	3.52308	1.4089	9.22302	2.67836	0.476739	-0.462267	4.24074	1.49004	4.60244	3.24823	1.9569	1.04753				4.4466	0.579338	7.32487	3.72358	1.37667	7.66421	1.75479	0.36656	7.60604	1.79608	1.12837	9.37136	3.22535	0.461919	6.61459	4.24074	1.01648
3.9913	1.75989	4.64148	3.23239	0.191081	3.16096	3.58594	1.5517	10.8494	3.9913	0.254705	2.65123				3.9569	0.374579	2.34974	3.53077	1.40917	9.19498	2.68421	0.47635	-0.475966	4.25	1.49152	4.45289	3.25532	1.95208	1.06241				4.45631	0.578494	7.30519	3.73171	1.38346	7.67841	1.75862	0.367794	7.60298	1.8	1.12952	9.3374	3.23239	0.455873	6.62373	4.25	1.01454
4	1.76607	4.77136	3.23944	0.188095	3.03096	3.59375	1.55418	10.788	4	0.253555	2.61533				3.96552	0.373797	1.90691	3.53846	1.40905	9.15257	2.69006	0.47597	-0.472182	4.25926	1.49307	4.37727	3.26241	1.94722	1.08563				4.46602	0.577879	7.28501	3.73984	1.39084	7.6769	1.76245	0.369038	7.60001	1.80392	1.13084	9.32308	3.23944	0.449483	6.63463	4.25926	1.01242
4.0087	1.7729	4.84163	3.24648	0.18511	2.90095	3.60156	1.55655	10.7274							3.97414	0.37294	1.58046	3.54615	1.4087	9.09386	2.69591	0.475582	-0.449344	4.26852	1.49471	4.37121	3.2695	1.94229	1.11559				4.47573	0.577603	7.26464	3.74797	1.3985	7.66061	1.76628	0.370282	7.59703	1.80784	1.13216	9.30877	3.24648	0.443109	6.64623	4.26852	1.01007
4.01739	1.77972	4.91191	3.25352	0.183066	2.79082	3.60938	1.55848	10.6593							3.98276	0.372086	1.42026	3.55385	1.40815	9.02205	2.70175	0.475188	-0.41694	4.27778	1.49639	4.42034	3.2766	1.93744	1.15181				4.48544	0.577534	7.24443	3.7561	1.40557	7.62496	1.77011	0.37155	7.59406	1.81176	1.13351	9.29445	3.25352	0.436899	6.65831	4.27778	1.00753
4.02609	1.78655	4.94453	3.26056	0.181963	2.70055	3.61719	1.5604	10.5674							3.99138	0.371269	1.37113	3.56154	1.40727	8.93804	2.7076	0.474813	-0.367297	4.28704	1.4981	4.49394	3.28369	1.93267	1.19852				4.49515	0.577649	7.21895	3.76423	1.41216	7.57883	1.77395	0.372843	7.59109	1.81569	1.13495	9.2829	3.26056	0.431477	6.67087	4.28704	1.00478
4.03478	1.79353	4.96101	3.26761	0.18086	2.61028	3.625	1.56205	10.4202							4	0.370452	1.36827	3.56923	1.40615	8.84297	2.71345	0.474462	-0.30661	4.2963	1.49979	4.58403	3.29078	1.92827	1.24904				4.50485	0.577975	7.18589	3.77236	1.41822	7.52384	1.77778	0.374136	7.5898	1.81961	1.13639	9.27632	3.26761	0.426528	6.68404	4.2963	1.00167
4.04348	1.80051	4.96588	3.27465	0.179757	2.52002	3.63281	1.56319	10.2765							4.00862	0.369653	1.39889	3.57692	1.40485	8.73556	2.7193	0.474143	-0.236591	4.30556	1.50139	4.69094	3.29787	1.92401	1.31244				4.51456	0.578536	7.13766	3.78049	1.42369	7.46035	1.78161	0.375491	7.5902	1.82353	1.13783	9.26973	3.27465	0.422572	6.69877	4.30556	0.99828
4.05217	1.80739	4.95332	3.28169	0.178703	2.42202	3.64062	1.56433	10.1965							4.01724	0.368854	1.43877	3.58462	1.4034	8.62217	2.72515	0.473927	-0.102393	4.31481	1.50294	4.82155	3.30496	1.92023	1.37862				4.52427	0.579302	7.02144	3.78862	1.42883	7.38738	1.78544	0.376997	7.5906	1.82745	1.13929	9.26315	3.28169	0.419156	6.71436	4.31481	0.994698
4.06087	1.81334	4.93593	3.28873	0.178392	2.32362	3.64844	1.56474	10.145							4.02586	0.368089	1.50087	3.59231	1.40178	8.50789	2.73099	0.473714	0.043407	4.32407	1.50441	4.95958	3.31206	1.91653	1.4554				4.53398	0.580296	6.88222	3.79675	1.43371	7.31279	1.78927	0.378503	7.591	1.83137	1.14074	9.26123	3.28873	0.41617	6.74301	4.32407	0.990933
4.06957	1.81929	4.87503	3.29577	0.17808	2.22522	3.65625	1.56444	10.1111							4.03448	0.367324	1.6202	3.6	1.40023	8.39481	2.73684	0.473554	0.203943	4.33333	1.50581	5.10973	3.31915	1.91324	1.53667				4.54369	0.581589	6.75898	3.80488	1.43851	7.23842	1.7931	0.380025	7.59139	1.83529	1.14216	9.26117	3.29577	0.414086	6.77167	4.33333	0.98694
4.07826	1.82482	4.81413	3.30282	0.177768	2.12683	3.66406	1.56414	10.0937							4.0431	0.366584	1.77961	3.60769	1.39884	8.28378	2.74269	0.473394	0.354011	4.34259	1.50716	5.27121	3.32624	1.91006	1.62528				4.5534	0.583015	6.68801	3.81301	1.44324	7.16602	1.79693	0.381673	7.60169	1.83922	1.14358	9.26111	3.30282	0.412257	6.80462	4.34259	0.982835
4.08696	1.82803	4.76246	3.30986	0.177456	2.02848	3.67188	1.56293	10.0925							4.05172	0.365844	2.01825	3.61538	1.39795	8.12428	2.74854	0.4732	0.493176	4.35185	1.50842	5.41217	3.33333	1.90722	1.72003				4.56311	0.584559	6.75691	3.82114	1.44782	7.11539	1.80077	0.383321	7.61199	1.84314	1.14497	9.26153	3.30986	0.410778	6.83837	4.35185	0.978635
4.09565	1.83123	4.71309	3.3169	0.177387	1.93012	3.67969	1.56126	10.1063							4.06034	0.365069	2.2678	3.62308	1.39753	7.9661	2.75439	0.473	0.590422	4.36111	1.50965	5.52249	3.34043	1.90451	1.81897				4.57282	0.586217	6.89648	3.82927	1.45215	7.09621	1.8046	0.384968	7.62228	1.84706	1.14625	9.26811	3.3169	0.409753	6.87401	4.36111	0.974363
4.10435	1.83389	4.67585	3.32394	0.177464	1.83177	3.6875	1.55959	10.1342							4.06897	0.364295	2.51892	3.63077	1.39745	7.83292	2.76023	0.472656	0.654077	4.37037	1.51082	5.61024	3.34752	1.90203	1.97217				4.58252	0.587873	7.07361	3.8374	1.45648	7.10862	1.80843	0.38671	7.63258	1.85098	1.14754	9.27469	3.32394	0.408999	6.91079	4.37037	0.970086
4.11304	1.83447	4.65073	3.33099	0.177541	1.76486	3.69531	1.55736	10.2104							4.07759	0.363498	2.74856	3.63846	1.39768	7.73278	2.76608	0.472235	0.690401	4.37963	1.51198	5.68044	3.35461	1.89968	2.13843				4.59223	0.589511	7.17117	3.84553	1.46106	7.15569	1.81226	0.388458	7.6441	1.8549	1.14874	9.28127	3.33099	0.408782	6.95139	4.37963	0.965871
4.12174	1.83505	4.62702	3.33803	0.177618	1.70349	3.70312	1.55502	10.3124							4.08621	0.362701	2.95401	3.64615	1.39838	7.63984	2.77193	0.471579	0.709451	4.38889	1.51309	5.7404	3.3617	1.89744	2.31781				4.60194	0.591113	7.04893	3.85366	1.46589	7.35189	1.81609	0.390206	7.65685	1.85882	1.14987	9.29377	3.33803	0.408803	6.99757	4.38889	0.961792
4.13043	1.83511	4.60899	3.34507	0.177533	1.64213	3.71094	1.55268	10.4031							4.09483	0.361924	3.11474	3.65385	1.39925	7.55748	2.77778	0.470648	0.724488	4.39815	1.51414	5.79087	3.36879	1.89534	2.49901				4.61165	0.592635	6.61473	3.86179	1.471	7.60262	1.81992	0.392077	7.66959	1.86275	1.15101	9.31417	3.34507	0.408937	7.04047	4.39815	0.958153
4.13913	1.83362	4.59096	3.35211	0.176745	1.59081	3.71875	1.54924	10.5108							4.10345	0.361148	3.26415	3.66154	1.40031	7.48709	2.78363	0.469589	0.733777	4.40741	1.51513	5.82976	3.37589	1.8933	2.68594				4.62136	0.594114	5.76047	3.86992	1.47626	7.87614	1.82375	0.39399	7.68234	1.86667	1.15206	9.33457	3.35211	0.409002	7.06916	4.40741	0.954813
4.14783	1.83214	4.57492	3.35915	0.175957	1.56291	3.72656	1.54579	10.6193							4.11207	0.360366	3.45251	3.66923	1.40157	7.42952	2.78947	0.468181	0.73705	4.41667	1.51606	5.83758	3.38298	1.89111	2.87435				4.63107	0.59556	5.29486	3.87805	1.48159	8.11848	1.82759	0.395904	7.69508	1.87059	1.1531	9.35498	3.35915	0.409027	7.09784	4.41667	0.951767
4.15652	1.83029	4.5591	3.3662	0.175169	1.53501	3.73438	1.5421	10.6869							4.12069	0.359584	3.61192	3.67692	1.40314	7.38488	2.79532	0.46675	0.73656	4.42593	1.51697	5.827	3.39007	1.88886	3.06454				4.64078	0.597021	5.05623	3.88618	1.48694	8.3282	1.83142	0.397905	7.72214	1.87451	1.15411	9.39284	3.3662	0.409013	7.10999	4.42593	0.949112
4.16522	1.82759	4.54328	3.37324	0.174382	1.50711	3.74219	1.53694	10.7044							4.12931	0.35877	3.71825	3.68462	1.40485	7.35501	2.80117	0.46503	0.726368	4.43519	1.51783	5.79942	3.39716	1.88597	3.25381				4.65049	0.598405	4.97629	3.89431	1.49202	8.44921	1.83525	0.399976	7.74919	1.87843	1.15502	9.43546	3.37324	0.408956	7.12161	4.43519	0.946795
4.17391	1.8249	4.52748	3.38028	0.173022	1.50586	3.75	1.53178	10.7043							4.13793	0.357955	3.75415	3.69231	1.40666	7.33838	2.80702	0.463311	0.712027	4.44444	1.51867	5.75503	3.40426	1.88293	3.44264				4.66019	0.599673	4.90845	3.90244	1.49683	8.4858	1.83908	0.402046	7.77625	1.88235	1.15593	9.47809	3.38028	0.408906	7.12836	4.44444	0.94475
4.18261	1.82241	4.5113	3.38732	0.171471	1.5135	3.75781	1.52634	10.6861							4.14655	0.357127	3.75163	3.7	1.40843	7.33427	2.81287	0.461319	0.694437	4.4537	1.51946	5.65868	3.41135	1.87938	3.62717				4.6699	0.600732	4.85585	3.91057	1.50136	8.49197	1.84291	0.40429	7.8033	1.88627	1.15676	9.52277	3.38732	0.408877	7.13348	4.4537	0.943006
4.1913	1.82028	4.49425	3.39437	0.16992	1.52114	3.76562	1.52024	10.66							4.15517	0.356298	3.70645	3.70769	1.4102	7.34223	2.81871	0.459291	0.689303	4.46296	1.52021	5.5244	3.41844	1.87565	3.81094				4.67961	0.601332	4.82797	3.9187	1.50547	8.53582	1.84674	0.406818	7.84586	1.8902	1.15753	9.57982	3.39437	0.409078	7.13535	4.46296	0.941609
4.2	1.81814	4.4772	3.40141	0.16837	1.54801	3.77344	1.51414	10.6294							4.16379	0.355479	3.63119	3.71538	1.41195	7.36175	2.82456	0.4571	0.689169	4.47222	1.52091	5.35107	3.42553	1.87164	3.99293				4.68932	0.60145	4.83132	3.92683	1.50881	8.60369	1.85057	0.409347	7.90391	1.89412	1.15829	9.63688	3.40141	0.409397	7.13434	4.47222	0.94043
4.2087	1.81616	4.47134	3.40845	0.166856	1.65183	3.78125	1.50798	10.5951							4.17241	0.354661	3.46683	3.72308	1.41371	7.41305	2.83041	0.454838	0.696908	4.48148	1.52155	5.21245	3.43262	1.86738	4.20019				4.69903	0.601036	4.88217	3.93496	1.51131	8.69291	1.85441	0.412056	7.96196	1.89804	1.15895	9.69393	3.40845	0.409922	7.13146	4.48148	0.939444
4.21739	1.81438	4.46548	3.41549	0.165425	1.75565	3.78906	1.50174	10.5638							4.18103	0.353861	3.02908	3.73077	1.41552	7.46847	2.83626	0.452529	0.709334	4.49074	1.52216	5.08788	3.43972	1.86294	4.46207				4.70874	0.599792	5.00505	3.94309	1.51282	8.81014	1.85824	0.415514	8.02001	1.90196	1.15959	9.76035	3.41549	0.410509	7.12446	4.49074	0.938583
4.22609	1.8126	4.44097	3.42254	0.163994	1.85948	3.79688	1.49551	10.5474							4.18966	0.353061	2.34831	3.73846	1.41743	7.51559	2.84211	0.450175	0.722997	4.5	1.52265	4.97366	3.44681	1.85835	4.73187				4.71845	0.598144	5.20649	3.95122	1.51275	8.84363	1.86207	0.418971	8.07806	1.90588	1.16021	9.83614	3.42254	0.411143	7.11699	4.5	0.937591
4.23478	1.8106	4.40846	3.42958	0.162562	1.99699	3.80469	1.49027	10.5571							4.19828	0.352298	1.55988	3.74615	1.41945	7.54877	2.84795	0.447821	0.735719	4.50926	1.52312	4.91943	3.4539	1.8537	5.00864				4.72816	0.596116	5.52436	3.95935	1.51183	8.77997	1.8659	0.422438	8.14903	1.9098	1.16073	9.91193	3.42958	0.411959	7.105	4.50926	0.936494
4.24348	1.80835	4.34601	3.43662	0.161131	2.15266	3.8125	1.48572	10.5928							4.2069	0.351536	0.790037	3.75385	1.42161	7.58021	2.8538	0.445468	0.750063	4.51852	1.52345	4.89962	3.46099	1.84899	5.23252				4.73786	0.593584	5.82156	3.96748	1.51008	8.60403	1.86973	0.426677	8.22	1.91373	1.16125	9.98772	3.43662	0.412899	7.093	4.51852	0.93528
4.25217	1.80609	4.23865	3.44366	0.159648	2.30832	3.82031	1.48116	10.6964							4.21552	0.350851	0.332629	3.76154	1.42388	7.61034	2.85965	0.443159	0.76563	4.52778	1.52372	4.91193	3.46809	1.84426	5.43847				4.74757	0.59059	6.05828	3.97561	1.50724	8.26503	1.87356	0.430916	8.29097	1.91765	1.16175	10.1022	3.44366	0.413979	7.05754	4.52778	0.934028
4.26087	1.8033	4.13034	3.4507	0.158157	2.46544	3.82812	1.47998	10.8313							4.22414	0.350167	-0.0570625	3.76923	1.42627	7.6416	2.8655	0.441186	0.790646	4.53704	1.52388	4.96199	3.47518	1.83949	5.62595				4.75728	0.587353	6.22378	3.98374	1.50352	7.87436	1.87739	0.435154	8.36193	1.92157	1.16222	10.2231	3.4507	0.415244	7.01873	4.53704	0.932748
4.26957	1.8	4.01346	3.45775	0.156667	2.63575	3.83594	1.4799	10.99							4.23276	0.349596	-0.350017	3.77692	1.42878	7.67411	2.87135	0.439212	0.832955	4.5463	1.5239	5.0895	3.48227	1.83482	5.80569				4.76699	0.583913	6.37137	3.99187	1.49923	7.51415	1.88123	0.439796	8.41521	1.92549	1.16268	10.344	3.45775	0.41658	6.9657	4.5463	0.931446
4.27826	1.79671	3.89657	3.46479	0.155176	2.80606	3.84375	1.47983	11.1603							4.24138	0.349026	-0.56462	3.78462	1.43158	7.70775	2.87719	0.438074	0.903771	4.55556	1.52382	5.28785	3.48936	1.83045	5.9529				4.7767	0.580321	6.52955	4	1.49441	7.25027	1.88506	0.444521	8.45081	1.92941	1.16319	10.4709	3.46479	0.418022	6.90524	4.55556	0.93017
4.28696	1.79207	3.82196	3.47183	0.153663	2.97636	3.85156	1.48371	11.317							4.25	0.348666	-0.746576	3.79231	1.43456	7.75247	2.88304	0.437006	1.05092	4.56481	1.52347	5.57975	3.49645	1.82649	6.05915				4.78641	0.576981	6.68962				1.88889	0.449245	8.4864	1.93333	1.16372	10.6197	3.47183	0.419523	6.84878	4.56481	0.928987
4.29565	1.78639	3.75791	3.47887	0.15212	3.13619	3.85938	1.48799	11.4399							4.25862	0.348306	-0.814003	3.8	1.4377	7.79389	2.88889	0.43661	1.24862	4.57407	1.52304	5.83405	3.50355	1.82312	6.10199				4.79612	0.574038	6.84021				1.89272	0.454072	8.522	1.93725	1.16424	10.7684	3.47887	0.421038	6.79747	4.57407	0.927896
4.30435	1.78072	3.71	3.48592	0.150577	3.28745	3.86719	1.49247	11.5253							4.26724	0.348293	-0.86332	3.80769	1.441	7.83152	2.89474	0.436463	1.57823	4.58333	1.5223	6.02461	3.51064	1.82033	6.1166				4.80583	0.572162	6.95519				1.89655	0.458955	8.55759	1.94118	1.16482	10.9172	3.48592	0.422514	6.74855	4.58333	0.926932
4.31304	1.77386	3.67822	3.49296	0.149034	3.43871	3.875	1.49992	11.5585							4.27586	0.34828	-0.869171	3.81538	1.4445	7.86517	2.90058	0.436749	1.96841	4.59259	1.52148	6.14826	3.51773	1.81796	6.11297				4.81553	0.571281	7.03168				1.90038	0.463838	8.53065	1.9451	1.16539	11.0196	3.49296	0.423903	6.70811	4.59259	0.926425
4.32174	1.76625	3.6506	3.5	0.147491	3.58997	3.88281	1.50736	11.5693							4.28448	0.348602	-0.858805	3.82308	1.44813	7.89493	2.90643	0.437405	2.40255	4.60185	1.52047	6.25395	3.52482	1.81624	6.04195				4.82524	0.571121	7.07173				1.90421	0.468516	8.50371	1.94902	1.16598	11.0871	3.5	0.42523	6.66768	4.60185	0.926457
4.33043	1.75865	3.63959	3.50704	0.146008	3.68036	3.89062	1.51549	11.5626							4.2931	0.348925	-0.837088	3.83077	1.45189	7.91164	2.91228	0.438319	3.18375	4.61111	1.51933	6.31635	3.53191	1.81475	5.95116				4.83495	0.571718	7.10214				1.90805	0.472955	8.47676	1.95294	1.16657	11.1547	3.50704	0.426329	6.62499	4.61111	0.927082
4.33913	1.75054	3.62858	3.51408	0.144525	3.77076	3.89844	1.52603	11.5389							4.30172	0.349518	-0.792215	3.83846	1.45574	7.92274	2.91813	0.439717	4.04274	4.62037	1.51805	6.34623	3.53901	1.81398	5.72745				4.84466	0.573313	7.15528				1.91188	0.477395	8.44982	1.95686	1.16717	11.2223	3.51408	0.427228	6.5823	4.62037	0.928582
4.34783	1.74217	3.62032	3.52113	0.143043	3.86116	3.90625	1.53657	11.5053							4.31034	0.350112	-0.74068	3.84615	1.45962	7.93055	2.92398	0.44119	5.01629	4.62963	1.51661	6.3488	3.5461	1.81332	5.5007				4.85437	0.575342	7.23312				1.91571	0.481691	8.41324	1.96078	1.16778	11.2329	3.52113	0.427855	6.52634	4.62963	0.93058
4.35652	1.73381	3.61237	3.52817	0.14156	3.95056	3.91406	1.54795	11.4734							4.31897	0.350969	-0.672469	3.85385	1.46345	7.93786	2.92982	0.443076	5.55595	4.63889	1.51511	6.34031	3.55319	1.81309	5.26493				4.86408	0.57778	7.34439				1.91954	0.485617	8.36701	1.96471	1.16839	11.2391	3.52817	0.427823	6.46667	4.63889	0.933005
4.36522	1.72557	3.60427	3.53521	0.14	4.03875	3.92188	1.56073	11.4509							4.32759	0.351827	-0.578244	3.86154	1.46715	7.952	2.93567	0.444962	5.92457	4.64815	1.51345	6.31951	3.56028	1.81298	5.01327				4.87379	0.580836	7.43584				1.92337	0.489543	8.32079	1.96863	1.169	11.2454	3.53521	0.427457	6.39468	4.64815	0.935924
4.37391	1.71738	3.59609	3.54225	0.138379	4.12694	3.92969	1.5735	11.4369							4.33621	0.352906	-0.454756	3.86923	1.47035	7.97245	2.94152	0.447298	6.06596	4.65741	1.51176	6.28265	3.56738	1.81319	4.74355				4.8835	0.584508	7.54667				1.9272	0.493433	8.27457	1.97255	1.16959	11.2412	3.54225	0.426512	6.31311	4.65741	0.939253
4.38261	1.70919	3.58654	3.5493	0.136759	4.21512	3.9375	1.58705	11.4283							4.34483	0.353984	-0.282625	3.87692	1.47325	8.00552	2.94737	0.449651	6.22951	4.66667	1.50998	6.22831	3.57447	1.81364	4.47815				4.8932	0.588628	7.67223				1.93103	0.496992	8.22834	1.97647	1.17017	11.2112	3.5493	0.425078	6.22683	4.66667	0.942777
4.3913	1.7024	3.57378	3.55634	0.135138	4.38399	3.94531	1.60127	11.4226							4.35345	0.355215	-0.0935355	3.88462	1.47588	8.04974	2.95322	0.452441	6.40855	4.67593	1.50822	6.16621	3.58156	1.8144	4.21476				4.90291	0.593199	7.77063				1.93487	0.500552	8.16263	1.98039	1.17074	11.1812	3.55634	0.423348	6.13154	4.67593	0.946467
4.4	1.69603	3.56103	3.56338	0.133546	4.56181	3.95312	1.6155	11.4101							4.36207	0.356446	0.127392	3.89231	1.47825	8.09964	2.95906	0.455362	6.54918	4.68519	1.50649	6.09205	3.58865	1.81533	3.96353				4.91262	0.598083	7.83238				1.9387	0.504111	8.09691	1.98431	1.1713	11.1511	3.56338	0.421023	6.04171	4.68519	0.95035
4.4087	1.68967	3.53385	3.57042	0.132154	4.73964	3.96094	1.63056	11.3921							4.37069	0.357784	0.328463	3.9	1.4803	8.13613	2.96491	0.458497	6.65909	4.69444	1.50493	5.96726	3.59574	1.81638	3.70446				4.92233	0.603146	7.87149				1.94253	0.507214	8.03119	1.98824	1.17185	11.1048	3.57042	0.418421	5.99009	4.69444	0.954023
4.41739	1.68484	3.50667	3.57746	0.130762	4.91708	3.96875	1.64599	11.3729							4.37931	0.359121	0.493129	3.90769	1.4821	8.17359	2.97076	0.46179	6.72201	4.7037	1.50347	5.78744	3.60284	1.8174	3.37369				4.93204	0.608375	7.89221				1.94636	0.510274	7.96548	1.99216	1.1724	11.0493	3.57746	0.415577	5.93848	4.7037	0.957325
4.42609	1.68035	3.46768	3.58451	0.129369	5.09378	3.97656	1.66142	11.3541							4.38793	0.36038	0.602632	3.91538	1.48368	8.21468	2.97661	0.46514	6.76296	4.71296	1.50225	5.5843	3.60993	1.81841	3.0523				4.94175	0.613745	7.86391				1.95019	0.513334	7.87328	1.99608	1.17295	10.9939	3.58451	0.412301	5.92067	4.71296	0.959876
4.43478	1.67586	3.42363	3.59155	0.127977	5.27048	3.98438	1.67581	11.3359							4.39655	0.361639	0.682047	3.92308	1.48507	8.25497	2.98246	0.468582	6.79279	4.72222	1.50109	5.38697	3.61702	1.81937	2.75003				4.95146	0.619276	7.80941				1.95402	0.516012	7.7546	2	1.1735	10.8923	3.59155	0.408836	5.90636	4.72222	0.961531
4.44348	1.6724	3.37961	3.59859	0.127142	5.44718	3.99219	1.69	11.3191							4.40517	0.362564	0.711057	3.93077	1.48643	8.27672	2.9883	0.472045	6.80032	4.73148	1.50015	5.1743	3.62411	1.82032	2.51612				4.96117	0.625018	7.7312				1.95785	0.51855	7.63592	2.00392	1.17402	10.8443	3.59859	0.405094	5.89847	4.73148	0.962616
4.45217	1.66911	3.33564	3.60563	0.12656	5.51978	4	1.70419	11.3039							4.41379	0.36349	0.704358	3.93846	1.48792	8.2762	2.99415	0.475588	6.79229	4.74074	1.49928	4.96508	3.63121	1.82118	2.33944				4.97087	0.631165	7.62802				1.96169	0.521088	7.51724	2.00784	1.17455	10.7963	3.60563	0.401185	5.89351	4.74074	0.963156
4.46087	1.66581	3.29313	3.61268	0.125978	5.56636										4.42241	0.364069	0.591846	3.94615	1.48975	8.26414	3	0.479131	6.77379	4.75	1.49858	4.76454	3.6383	1.82204	2.23511				4.98058	0.637525	7.49437				1.96552	0.523326	7.39856	2.01176	1.17504	10.7483	3.61268	0.397257	5.89554	4.75	0.962924
4.46957	1.66347	3.26385	3.61972	0.125396	5.61294										4.43103	0.364648	0.359562	3.95385	1.49273	8.24644	3.00585	0.482595	6.72988	4.75926	1.49799	4.65197	3.64539	1.82293	2.15369				4.99029	0.64388	7.38285				1.96935	0.525317	7.39306	2.01569	1.17549	10.7007	3.61972	0.393405	5.90551	4.75926	0.962417
4.47826	1.66121	3.23456	3.62676	0.125001	5.64763										4.43966	0.36493	0.0208131	3.96154	1.49646	8.22761	3.0117	0.486059	6.6591	4.76852	1.49748	4.54735	3.65248	1.82399	2.09604				5	0.650164	7.31874				1.97318	0.527308	7.38756	2.01961	1.17595	10.6541	3.62676	0.389651	5.91955	4.76852	0.961655
4.48696	1.65896	3.21909	3.6338	0.125167	5.64665										4.44828	0.365212	-0.434367	3.96923	1.50088	8.2042	3.01754	0.489579	6.54573	4.77778	1.49709	4.45092	3.65957	1.82525	2.04406										1.97701	0.529071	7.38207	2.02353	1.17635	10.6074	3.6338	0.385964	5.94583	4.77778	0.960565
4.49565	1.65707	3.20707	3.64085	0.125333	5.64568										4.4569	0.365224	-0.902066	3.97692	1.50603	8.18069	3.02339	0.493118	6.30267	4.78704	1.49674	4.36741	3.66667	1.82664	2.01367										1.98084	0.530439	7.37657	2.02745	1.17673	10.5608	3.64085	0.382459	5.97329	4.78704	0.958957
4.50435	1.65519	3.19832	3.64789	0.125499	5.64471										4.46552	0.365237	-1.27653	3.98462	1.51181	8.15774	3.02924	0.496789	6.01371	4.7963	1.49657	4.29395	3.67376	1.82812	1.9945										1.98467	0.531807	7.38532	2.03137	1.17711	10.4819	3.64789	0.379017	6.03735	4.7963	0.957066
4.51304	1.65332	3.19281	3.65493	0.125665	5.63516										4.47414	0.3651	-1.54145	3.99231	1.518	8.1383	3.03509	0.500592	5.6832	4.80556	1.49641	4.22895	3.68085	1.82956	1.9918										1.98851	0.533057	7.40833	2.03529	1.17743	10.3822	3.65493	0.375643	6.10141	4.80556	0.954931
4.52174	1.65187	3.18852	3.66197	0.126338	5.62195										4.48276	0.364963	-1.64988	4	1.52453	8.12689	3.04094	0.504419	5.379	4.81481	1.49629	4.17453	3.68794	1.83099	2.01987										1.99234	0.533781	7.43133	2.03922	1.17775	10.2826	3.66197	0.372193	6.15318	4.81481	0.952563
4.53043	1.65043	3.18904	3.66901	0.127129	5.60874										4.49138	0.364676	-1.69946				3.04678	0.508316	5.09657	4.82407	1.4961	4.13795	3.69504	1.83216	2.06677										1.99617	0.534505	7.45434	2.04314	1.17805	10.183	3.66901	0.36876	6.20211	4.82407	0.950088
4.53913	1.64905	3.18957	3.67606	0.127919	5.59428										4.5	0.36439	-1.72451				3.05263	0.512213	4.80298	4.83333	1.49584	4.11285	3.70213	1.83325	2.18006										2	0.53523	7.57718	2.04706	1.17831	10.0861	3.67606	0.365375	6.23429	4.83333	0.947557
4.54783	1.64856	3.19487	3.6831	0.128709	5.57276										4.50862	0.363894	-1.71786				3.05848	0.515956	4.53305	4.84259	1.4955	4.09922	3.70922	1.83374	2.31046										2.00383	0.535296	7.67141	2.05098	1.17858	9.9895	3.6831	0.362237	6.25502	4.84259	0.945041
4.55652	1.64806	3.2007	3.69014	0.129665	5.55125										4.51724	0.363398	-1.70218				3.06433	0.519698	4.31489	4.85185	1.49512	4.10413	3.71631	1.83405	2.51668										2.00766	0.535363	7.76564	2.0549	1.1788	9.8929	3.69014	0.359273	6.27515	4.85185	0.94243
4.56522	1.64767	3.20841	3.69718	0.130896	5.52973										4.52586	0.362773	-1.66479				3.07018	0.523127	4.05605	4.86111	1.49468	4.12147	3.7234	1.83392	2.73619										2.01149	0.53543	7.85987	2.05882	1.17901	9.80583	3.69718	0.356747	6.29429	4.86111	0.939622
4.57391	1.64804	3.21737	3.70423	0.132127	5.48677										4.53448	0.362148	-1.57733				3.07602	0.526451	3.78227	4.87037	1.49423	4.14988	3.7305	1.83365	2.99244										2.01533	0.535079	7.9541	2.06275	1.17921	9.75305	3.70423	0.354746	6.31347	4.87037	0.936573
4.58261	1.6484	3.22722	3.71127	0.133358	5.4295										4.5431	0.36148	-1.45481				3.08187	0.529354	3.52636	4.87963	1.49373	4.19255	3.73759	1.83321	3.23503										2.01916	0.534635	8.05578	2.06667	1.17939	9.70028	3.71127	0.353114	6.33288	4.87963	0.933426
4.5913	1.64893	3.23918	3.71831	0.134589	5.37224										4.55172	0.360813	-1.21631				3.08772	0.531837	3.31302	4.88889	1.49324	4.28223	3.74468	1.83251	3.46286										2.02299	0.53419	8.15871	2.07059	1.17957	9.64751	3.71831	0.352335	6.35229	4.88889	0.930476
4.6	1.65018	3.25113	3.72535	0.135805	5.31625										4.56034	0.360119	-0.940865				3.09357	0.534105	3.14559	4.89815	1.49275	4.4401	3.75177	1.83166	3.66295										2.02682	0.533544	8.26164	2.07451	1.17973	9.58035	3.72535	0.351846	6.38118	4.89815	0.927842
4.6087	1.65144	3.26679	3.73239	0.137021	5.28437										4.56897	0.359425	-0.565191				3.09942	0.535726	2.9595	4.90741	1.49231	4.6934	3.75887	1.83044	3.85094										2.03065	0.532781	8.36456	2.07843	1.17988	9.50001	3.73239	0.351721	6.4107	4.90741	0.925908
4.61739	1.65287	3.28245	3.73944	0.138237	5.25248										4.57759	0.358746	-0.159824				3.10526	0.537348	2.78293	4.91667	1.49188	4.97995	3.76596	1.82911	3.96299										2.03448	0.532018	8.46147	2.08235	1.18003	9.41966	3.73944	0.352286	6.44974	4.91667	0.925457
4.62609	1.6549	3.29968	3.74648	0.139452	5.2206										4.58621	0.358066	0.278947				3.11111	0.538269	2.64256	4.92593	1.49151	5.22961	3.77305	1.82763	4.06283										2.03831	0.5313	8.55597	2.08627	1.18021	9.33932	3.74648	0.353226	6.49249	4.92593	0.926083
4.63478	1.65694	3.31758	3.75352	0.140704	5.24572										4.59483	0.357356	0.579752				3.11696	0.539191	2.53337	4.93519	1.49117	5.43773	3.78014	1.82617	4.12928										2.04215	0.530635	8.65047	2.0902	1.18038	9.23578	3.75352	0.354832	6.54186	4.93519	0.927778
4.64348	1.65909	3.34342	3.76056	0.141991	5.32785										4.60345	0.356645	0.830061				3.12281	0.539553	2.44311	4.94444	1.49103	5.58911	3.78723	1.82483	4.1849										2.04598	0.529971	8.74497	2.09412	1.18059	9.12735	3.76056	0.356915	6.59786	4.94444	0.930849
4.65217	1.66153	3.38114	3.76761	0.143278	5.40997										4.61207	0.355795	0.951669				3.12865	0.53973	2.40425	4.9537	1.49103	5.72999	3.79433	1.82376	4.21967										2.04981	0.529494	8.8461	2.09804	1.18087	9.01893	3.76761	0.359246	6.65698	4.9537	0.934802
4.66087	1.66398	3.42125	3.77465	0.144565	5.49209										4.62069	0.354945	1.04181				3.1345	0.539555	2.37648	4.96296	1.49132	5.85931	3.80142	1.82334	4.24353										2.05364	0.529527	8.9522	2.10196	1.18114	8.9101	3.77465	0.36193	6.72409	4.96296	0.939586
4.66957	1.66653	3.48283	3.78169	0.145873	5.60868										4.62931	0.354038	1.07426				3.14035	0.53903	2.36433	4.97222	1.49183	5.96987	3.80851	1.8239	4.25872										2.05747	0.52956	9.05831	2.10588	1.18147	8.79863	3.78169	0.364461	6.79152	4.97222	0.945392
4.67826	1.66928	3.54441	3.78873	0.14749	5.72708										4.63793	0.353132	1.06877				3.1462	0.538357	2.35752	4.98148	1.49254	6.02888	3.8156	1.82557	4.29544										2.0613	0.529652	9.16441	2.1098	1.18183	8.68716	3.78873	0.366872	6.86367	4.98148	0.951979
4.68696	1.67203	3.5941	3.79577	0.149108	5.84547										4.64655	0.352291	1.04259				3.15205	0.537236	2.35209	4.99074	1.49349	6.06978	3.8227	1.82856	4.33851										2.06513	0.530378	9.25078	2.11373	1.18219	8.57568	3.79577	0.368	6.93582	4.99074	0.959075
4.69565	1.67486	3.64081	3.80282	0.150725	5.97051										4.65517	0.351451	0.990407				3.15789	0.536116	2.34701	5	1.49451	6.09907	3.82979	1.8323	4.43447										2.06897	0.531103	9.31084	2.11765	1.18258	8.41641	3.80282	0.368598	7.02773	5	0.966645
4.70435	1.67781	3.67539	3.80986	0.152343	6.1055										4.66379	0.35082	0.918747				3.16374	0.534443	2.33697				3.83688	1.83737	4.54616										2.0728	0.531828	9.3709	2.12157	1.18297	8.195	3.80986	0.368444	7.1233	5.00926	0.974082
4.71304	1.68075	3.69784	3.8169	0.154243	6.24049										4.67241	0.350189	0.789059				3.16959	0.532769	2.32327				3.84397	1.84277	4.71713										2.07663	0.532983	9.43097	2.12549	1.18338	7.97359	3.8169	0.36764	7.23171	5.01852	0.980656
4.72174	1.68371	3.71964	3.82394	0.156312	6.37549										4.68103	0.350002	0.656796				3.17544	0.530942	2.30094				3.85106	1.84974	4.87549										2.08046	0.534184	9.4795	2.12941	1.18382	7.75219	3.82394	0.366486	7.34783	5.02778	0.986358
4.73043	1.6867	3.73882	3.83099	0.158381	6.52641										4.68966	0.349815	0.522246				3.18129	0.529064	2.27606				3.85816	1.85693	5.01628										2.08429	0.535385	9.4992	2.13333	1.18425	7.50293	3.83099	0.36469	7.46542	5.03704	0.990863
4.73913	1.68968	3.758	3.83803	0.160451	6.68014										4.69828	0.350068	0.46441				3.18713	0.527332	2.24708				3.86525	1.86519	5.15103										2.08812	0.53689	9.5189	2.13725	1.18471	7.24385	3.83803	0.362442	7.58518	5.0463	0.994419
4.74783	1.69269	3.77432	3.84507	0.162662	6.83387										4.7069	0.350322	0.427565				3.19298	0.525748	2.21332				3.87234	1.87375	5.28226										2.09195	0.538515	9.53861	2.14118	1.18517	6.98477	3.84507	0.359943	7.71717	5.05556	0.997281
4.75652	1.69572	3.79033	3.85211	0.165488	6.98041										4.71552	0.350905	0.424852				3.19883	0.524241	2.17471				3.87943	1.88299	5.3591										2.09579	0.540139	9.55965	2.1451	1.18563	6.73204	3.85211	0.357196	7.90218	5.06481	0.99945
4.76522	1.69875	3.8052	3.85915	0.168313	7.11013										4.72414	0.351488	0.421957				3.20468	0.522969	2.11379				3.88652	1.89266	5.41886										2.09962	0.541861	9.58875	2.14902	1.18607	6.61886	3.85915	0.354432	8.08719	5.07407	1.00098
4.77391	1.70153	3.81931	3.8662	0.171139	7.23986										4.73276	0.35242	0.418799				3.21053	0.521696	2.05				3.89362	1.9028	5.37005										2.10345	0.543666	9.61784	2.15294	1.18651	6.50569	3.8662	0.351651	8.28633	5.08333	1.00216
4.78261	1.7041	3.8327	3.87324	0.173964	7.36959										4.74138	0.353352	0.418823				3.21637	0.520643	1.98343				3.90071	1.91294	5.31333										2.10728	0.545471	9.64694	2.15686	1.1869	6.39252	3.87324	0.349947	8.48593	5.09259	1.00295
4.7913	1.70666	3.84442	3.88028	0.177273	7.42131										4.75	0.354603	0.420173				3.22222	0.51959	1.93888				3.9078	1.92307	5.23612										2.11111	0.547295	9.67603	2.16078	1.18726	6.27955	3.88028	0.349332	8.6124	5.10185	1.00308
4.8	1.70852	3.85615	3.88732	0.180742	7.44703										4.75862	0.355853	0.439184				3.22807	0.51867	1.90028				3.91489	1.93216	5.14925										2.11494	0.549152	9.6635	2.16471	1.18761	6.16698	3.88732	0.350552	8.71449	5.11111	1.00303
4.8087	1.70987	3.86521	3.89437	0.184211	7.47274										4.76724	0.357337	0.472331				3.23392	0.517794	1.87028				3.92199	1.94102	5.05247										2.11877	0.55101	9.65096	2.16863	1.18774	6.0544	3.89437	0.353929	8.79325	5.12037	1.00311
4.81739	1.71123	3.87426	3.90141	0.18768	7.48335										4.77586	0.358822	0.539403				3.23977	0.516898	1.84824				3.92908	1.94858	4.89462										2.12261	0.552874	9.63843	2.17255	1.18786	5.94182	3.90141	0.358352	8.85141	5.12963	1.00351
4.82609	1.71201	3.8823	3.90845	0.191232	7.4335										4.78448	0.36049	0.662829				3.24561	0.515981	1.83068				3.93617	1.95595	4.71168										2.12644	0.554773	9.6259	2.17647	1.18783	5.83069	3.90845	0.364501	8.8987	5.13889	1.00435
4.83478	1.71246	3.88989	3.91549	0.194967	7.38365										4.7931	0.362159	0.825704				3.25146	0.515061	1.82256				3.94326	1.96241	4.36287										2.13027	0.556672	9.57416	2.18039	1.18749	5.72033	3.91549	0.371934	8.92207	5.14815	1.00539
4.84348	1.71291	3.89729	3.92254	0.198702	7.3338										4.80172	0.36377	1.05803				3.25731	0.514128	1.81813				3.95035	1.96855	4.00182										2.1341	0.558571	9.51588	2.18431	1.18714	5.60997	3.92254	0.38021	8.94321	5.15741	1.00661
4.85217	1.71305	3.9044	3.92958	0.202437	7.15359										4.81034	0.365381	1.34565				3.26316	0.513196	1.81834				3.95745	1.97403	3.64933										2.13793	0.560124	9.45761	2.18824	1.18649	5.4996	3.92958	0.38988	8.94274	5.16667	1.00796
4.86087	1.71304	3.91179	3.93662	0.206172	6.90319										4.81897	0.36659	1.84806				3.26901	0.512394	1.82114				3.96454	1.9793	3.32104										2.14176	0.561673	9.39934	2.19216	1.18569	5.45584	3.93662	0.40001	8.94227	5.17593	1.00906
4.86957	1.71304	3.9216	3.94366	0.21019	6.65279										4.82759	0.367798	2.35583				3.27485	0.511593	1.82515				3.97163	1.98437	3.03682										2.14559	0.563221	9.34247	2.19608	1.18487	5.4151	3.94366	0.410666	8.92469	5.18519	1.00998
4.87826	1.7135	3.93141	3.9507	0.214248	6.39197										4.83621	0.368593	2.86963				3.2807	0.51081	1.83165				3.97872	1.98917	2.763										2.14943	0.564084	9.28617	2.2	1.1837	5.37436	3.9507	0.422069	8.90466	5.19444	1.01067
4.88696	1.71413	3.95695	3.95775	0.218306	6.03728										4.84483	0.369388	3.27001				3.28655	0.510032	1.8415				3.98582	1.99383	2.49704										2.15326	0.564781	9.22987	2.20392	1.18253	5.34484	3.95775	0.43336	8.85066	5.2037	1.01121
4.89565	1.71475	3.98642	3.96479	0.222364	5.6826										4.85345	0.369849	3.63084				3.2924	0.509211	1.85354				3.99291	1.99793	2.32774										2.15709	0.565477	9.17357	2.20784	1.18121	5.34709	3.96479	0.444192	8.77886	5.21296	1.01148
4.90435	1.71733	4.03124	3.97183	0.226585	5.32791										4.86207	0.37031	3.91711				3.29825	0.508347	1.86861				4	2.00193	2.18496										2.16092	0.565599	8.9495	2.21176	1.17968	5.34935	3.97183	0.453042	8.69115	5.22222	1.01144
4.91304	1.7204	4.09139	3.97887	0.231015	5.0558										4.87069	0.370455	4.1245				3.30409	0.507464	1.88398																2.16475	0.565373	8.59961	2.21569	1.17815	5.3516	3.97887	0.460747	8.58299	5.23148	1.01074
4.92174	1.72348	4.15497	3.98592	0.235445	4.85125										4.87931	0.370599	4.18729				3.30994	0.506528	1.8998																2.16858	0.565146	8.24972	2.21961	1.17639	5.3611	3.98592	0.466147	8.48599	5.24074	1.00948
4.93043	1.72838	4.23219	3.99296	0.239875	4.6467										4.88793	0.370557	4.19145				3.31579	0.505592	1.91587																2.17241	0.564525	7.89982	2.22353	1.17457	5.37618	3.99296	0.47024	8.42884	5.25	1.00779
4.93913	1.73362	4.30941	4	0.244305	3.90321										4.89655	0.370515	4.16364				3.32164	0.50457	1.93183																2.17625	0.5634	7.57348	2.22745	1.17272	5.39125	4	0.473378	8.37169	5.25926	1.00564
4.94783	1.73886	4.41351	4.00704	0.24878	3.58528										4.90517	0.370305	3.97589				3.32749	0.503549	1.94683																2.18008	0.562274	7.27854	2.23137	1.17069	5.40633	4.00704	0.474444	8.33864	5.26852	1.00294
4.95652	1.74517	4.5206	4.01408	0.253255	3.26735										4.91379	0.370094	3.69717				3.33333	0.502519	1.96226																2.18391	0.560896	6.9836	2.23529	1.16865	5.447	4.01408	0.474894	8.30559	5.27778	1.00004
4.96522	1.7516	4.60894	4.02113	0.257731	2.94941										4.92241	0.369659	3.15528				3.33918	0.501486	1.97807																2.18774	0.558783	6.68865	2.23922	1.16651	5.49151	4.02113	0.474658	8.25384	5.28704	0.996975
4.97391	1.75804	4.68479	4.02817	0.262206	2.73752										4.93103	0.369223	2.66848				3.34503	0.500527	1.99844																2.19157	0.556671	6.51174	2.24314	1.16429	5.53602	4.02817	0.47341	8.19444	5.2963	0.993698
4.98261	1.76507	4.74703	4.03521	0.266588	2.61722										4.93966	0.36871	2.23065				3.35088	0.499641	2.0199																2.1954	0.554488	6.62991	2.24706	1.16206	5.5988	4.03521	0.471569	8.13198	5.30556	0.990216
4.9913	1.77214	4.77755	4.04225	0.270898	2.49692										4.94828	0.368197	2.03105				3.35673	0.498781	2.04299																2.19923	0.551418	6.74808	2.25098	1.15985	5.7484	4.04225	0.468982	8.06529	5.31481	0.986642
5	1.7792	4.83888	4.0493	0.275207	2.38392										4.9569	0.367793	1.89366				3.36257	0.498003	2.06507																2.20307	0.548349	6.86624	2.2549	1.15764	5.89799	4.0493	0.466331	7.99877	5.32407	0.983027
5.0087	1.78559	4.88936	4.05634	0.279517	2.36346										4.96552	0.367389	1.84003				3.36842	0.497226	2.08621																2.2069	0.545279	6.97366	2.25882	1.15552	6.04758	4.05634	0.464213	7.93344	5.33333	0.979569
5.01739	1.79198	4.93984	4.06338	0.283679	2.343										4.97414	0.367089	1.79462				3.37427	0.496473	2.10189																2.21073	0.541418	7.01656	2.26275	1.15361	6.21097	4.06338	0.463037	7.86811	5.34259	0.976233
5.02609	1.79832	4.97671	4.07042	0.286809	2.32254										4.98276	0.366789	1.76097				3.38012	0.49572	2.11115																2.21456	0.537458	7.05947	2.26667	1.15171	6.38939	4.07042	0.463086	7.79283	5.35185	0.973024
5.03478	1.80381	5.00775	4.07746	0.289939	2.30433										4.99138	0.366566	1.73995				3.38596	0.494954	2.11323																2.21839	0.533499	7.10238	2.27059	1.15001	6.56782	4.07746	0.46374	7.71563	5.36111	0.970022
5.04348	1.80931	5.03247	4.08451	0.293069	2.28756										5	0.366343	1.7242				3.39181	0.494184	2.10414																2.22222	0.528941	7.14528	2.27451	1.14842	6.74625	4.08451	0.465205	7.62511	5.37037	0.967177
5.05217	1.81476	5.04772	4.09155	0.2962	2.27078																3.39766	0.493354	2.09117																2.22605	0.524136	7.19195	2.27843	1.14683	6.86681	4.09155	0.467383	7.52362	5.37963	0.964422
5.06087	1.81984	5.06273	4.09859	0.297479	2.25633																3.40351	0.492465	2.0719																2.22989	0.51933	7.23861	2.28235	1.14551	6.97129	4.09859	0.469757	7.38065	5.38889	0.961735
5.06957	1.82492	5.07566	4.10563	0.297917	2.25542																3.40936	0.491546	2.04634																2.23372	0.514241	7.28528	2.28627	1.14418	7.07577	4.10563	0.472136	7.11839	5.39815	0.959169
5.07826	1.82979	5.08859	4.11268	0.298356	2.25451																3.4152	0.490538	2.01692																2.23755	0.508895	7.33194	2.2902	1.14295	7.17962	4.11268	0.474466	6.85613	5.40741	0.956725
5.08696	1.83355	5.09339	4.11972	0.298794	2.2536																3.42105	0.48953	1.97699																2.24138	0.503548	7.3636	2.29412	1.14186	7.27686	4.11972	0.476828	6.54643	5.41667	0.954403
5.09565	1.83731	5.09616	4.12676	0.298635	2.25833																3.4269	0.48846	1.92491																2.24521	0.498167	7.39275	2.29804	1.14078	7.37409	4.12676	0.479384	6.23515	5.42593	0.952229
5.10435	1.84059	5.09246	4.1338	0.296681	2.26567																3.43275	0.48739	1.85503																2.24904	0.492717	7.42191	2.30196	1.1398	7.47132	4.1338	0.481637	6.0715	5.43519	0.950142
5.11304	1.84204	5.08229	4.14085	0.294728	2.27302																3.4386	0.486262	1.79183																2.25287	0.487268	7.45106	2.30588	1.13885	7.5642	4.14085	0.48356	5.97815	5.44444	0.948135
5.12174	1.84349	5.06996	4.14789	0.292775	2.2807																3.44444	0.485115	1.73985																2.2567	0.481818	7.45804	2.3098	1.13792	7.6503	4.14789	0.484436	5.91665	5.4537	0.946227
5.13043	1.84439	5.04905	4.15493	0.290821	2.28958																3.45029	0.483929	1.73123																2.26054	0.476364	7.45615	2.31373	1.13709	7.73641	4.15493	0.484554	5.90557	5.46296	0.944467
5.13913	1.8437	5.02814	4.16197	0.287519	2.29845																3.45614	0.482704	1.73845																2.26437	0.47091	7.45425	2.31765	1.13626	7.82251	4.16197	0.484101	5.89539	5.47222	0.942819
5.14783	1.84301	5.00038	4.16901	0.283905	2.30733																3.46199	0.481465	1.75781																2.2682	0.465456	7.45236	2.32157	1.13552	7.89886	4.16901	0.482602	5.89357	5.48148	0.941295
5.15652	1.84169	4.97186	4.17606	0.280292	2.29692																3.46784	0.480179	1.79686																2.27203	0.460006	7.44884	2.32549	1.13487	7.97093	4.17606	0.480584	5.89175	5.49074	0.94
5.16522	1.83898	4.9536	4.1831	0.276678	2.2803																3.47368	0.478894	1.85603																2.27586	0.454556	7.44409	2.32941	1.13422	8.04301	4.1831	0.478164	5.90349	5.5	0.938902
5.17391	1.83627	4.94219	4.19014	0.272813	2.26367																3.47953	0.477543	1.95243																2.27969	0.449105	7.43935	2.33333	1.13361	8.11508	4.19014	0.475485	5.91849	5.50926	0.937971
5.18261	1.83322	4.93501	4.19718	0.268527	2.21458																3.48538	0.476191	2.09636																2.28352	0.44382	7.43461	2.33725	1.13301	8.16373	4.19718	0.472664	5.94181	5.51852	0.937239
5.1913	1.82958	4.93772	4.20423	0.264242	2.08703																3.49123	0.474829	2.25362																2.28736	0.438577	7.43029	2.34118	1.13239	8.21238	4.20423	0.469711	5.97292	5.52778	0.936825
5.2	1.82593	4.94042	4.21127	0.259957	1.95949																3.49708	0.473462	2.37504																2.29119	0.433334	7.42655	2.3451	1.13169	8.26103	4.21127	0.466271	6.00854	5.53704	0.936667
5.2087	1.82271	4.94827	4.21831	0.255672	1.83195																3.50292	0.472125	2.45825																2.29502	0.428311	7.42281	2.34902	1.131	8.30575	4.21831	0.462725	6.05965	5.5463	0.936772
5.21739	1.8201	4.95612	4.22535	0.25252	1.69894																3.50877	0.470818	2.50324																2.29885	0.423428	7.41907	2.35294	1.13024	8.34147	4.22535	0.45906	6.11076	5.55556	0.937262
5.22609	1.81749	4.9611	4.23239	0.249444	1.56481																3.51462	0.469526	2.51873																2.30268	0.418545	7.41693	2.35686	1.12946	8.37718	4.23239	0.455402	6.19523	5.56481	0.938007
5.23478	1.81522	4.96486	4.23944	0.246367	1.43067																3.52047	0.46828	2.52253																2.30651	0.413828	7.41879	2.36078	1.12867	8.4129	4.23944	0.451764	6.282	5.57407	0.938963
5.24348	1.81336	4.9432	4.24648	0.243291	1.29355																3.52632	0.467035	2.50526																2.31034	0.409337	7.42066	2.36471	1.12782	8.46086	4.24648	0.448155	6.36878	5.58333	0.940161
5.25217	1.81149	4.88343	4.25352	0.2408	1.15124																3.53216	0.46584	2.47045																2.31418	0.404845	7.42252	2.36863	1.12697	8.51669	4.25352	0.444689	6.45557	5.59259	0.941597
5.26087	1.80962	4.82166	4.26056	0.238895	1.00893																3.53801	0.464645	2.42412																2.31801	0.400463	7.42471	2.37255	1.12611	8.57252	4.26056	0.441268	6.54474	5.60185	0.943162
5.26957	1.80774	4.74201	4.26761	0.236989	0.866626																3.54386	0.463482	2.32689																2.32184	0.396421	7.42887	2.37647	1.12524	8.62835	4.26761	0.437891	6.63825	5.61111	0.944845
5.27826	1.80585	4.66235	4.27465	0.235084	0.759701																3.54971	0.462331	2.21444																2.32567	0.392379	7.43303	2.38039	1.12437	8.6823	4.27465	0.434374	6.73336	5.62037	0.94667
5.28696	1.80347	4.58407	4.28169	0.233204	0.6566																3.55556	0.461183	2.08214																2.3295	0.388352	7.43719	2.38431	1.12357	8.73607	4.28169	0.430805	6.85162	5.62963	0.948491
5.29565	1.8007	4.50612	4.28873	0.231704	0.5535																3.5614	0.460038	1.9271																2.33333	0.384556	7.44135	2.38824	1.12281	8.78984	4.28873	0.427188	6.96989	5.63889	0.950253
5.30435	1.79793	4.43872	4.29577	0.230203	0.496601																3.56725	0.458899	1.75535																2.33716	0.380761	7.44756	2.39216	1.12205	8.84126	4.29577	0.423646	7.07876	5.64815	0.951863
5.31304	1.79347	4.38186	4.30282	0.228703	0.498736																3.5731	0.457774	1.53877																2.341	0.376965	7.45377	2.39608	1.12138	8.88422	4.30282	0.420169	7.18489	5.65741	0.953258
5.32174	1.78794	4.33296	4.30986	0.227202	0.500871																3.57895	0.456649	1.3174																2.34483	0.373061	7.45998	2.4	1.12071	8.92719	4.30986	0.416817	7.28533	5.66667	0.954507
5.33043	1.78242	4.31586	4.3169	0.225991	0.503006																3.5848	0.455576	1.09276																2.34866	0.369143	7.46619	2.40392	1.12007	8.97015	4.3169	0.413698	7.37971	5.67593	0.955609
5.33913	1.7754	4.29876	4.32394	0.224953	0.533187																3.59064	0.454503	0.843604																2.35249	0.365224	7.48183	2.40784	1.11945	9.01906	4.32394	0.410739	7.47272	5.68519	0.956498
5.34783	1.76764	4.28798	4.33099	0.223915	0.564071																3.59649	0.453473	0.595101																2.35632	0.361285	7.49905	2.41176	1.11883	9.07342	4.33099	0.408066	7.56006	5.69444	0.957306
5.35652	1.75987	4.2779	4.33803	0.222877	0.594954																3.60234	0.452458	0.348524																2.36015	0.357337	7.51627	2.41569	1.11829	9.12778	4.33803	0.405601	7.64739	5.7037	0.958026
5.36522	1.75147	4.26502	4.34507	0.221846	0.643032																3.60819	0.451479	0.161334																2.36398	0.353389	7.53349	2.41961	1.11776	9.18213	4.34507	0.40329	7.70266	5.71296	0.958617
5.37391	1.74282	4.25026	4.35211	0.220845	0.707486																3.61404	0.450537	-0.00393243																2.36782	0.349523	7.5597	2.42353	1.11726	9.22134	4.35211	0.401285	7.75449	5.72222	0.958974
5.38261	1.73417	4.23631	4.35915	0.219843	0.771941																3.61988	0.449614	-0.153289																2.37165	0.345737	7.58951	2.42745	1.11686	9.25735	4.35915	0.399511	7.79593	5.73148	0.959152
5.3913	1.72559	4.22423	4.3662	0.218841	0.836365																3.62573	0.448749	-0.292584																2.37548	0.341951	7.61932	2.43137	1.11646	9.29337	4.3662	0.397916	7.83081	5.74074	0.959141
5.4	1.71703	4.21215	4.37324	0.21784	0.900185																3.63158	0.447885	-0.422898																2.37931	0.338275	7.64913	2.43529	1.11614	9.3261	4.37324	0.396686	7.87048	5.75	0.958768
5.4087	1.70848	4.18341	4.38028	0.216863	0.964005																3.63743	0.447089	-0.529231																2.38314	0.334821	7.68975	2.43922	1.11587	9.33695	4.38028	0.395702	7.9202	5.75926	0.958158
5.41739	1.70154	4.15466	4.38732	0.215895	1.02783																3.64327	0.446293	-0.627153																2.38697	0.331367	7.73848	2.44314	1.1156	9.3478	4.38732	0.394927	7.97036	5.76852	0.957353
5.42609	1.69495	4.10719	4.39437	0.214926	1.08209																3.64912	0.44555	-0.710768																2.3908	0.328014	7.78721	2.44706	1.11548	9.35865	4.39437	0.394597	8.03351	5.77778	0.956341
5.43478	1.68837	4.05169	4.40141	0.213958	1.12958																3.65497	0.444825	-0.7683																2.39464	0.325242	7.83593	2.45098	1.11537	9.3645	4.40141	0.394505	8.09666	5.78704	0.95509
5.44348	1.68355	4.00115	4.40845	0.213138	1.17707																3.66082	0.444134	-0.813513																2.39847	0.32247	7.89537	2.4549	1.11528	9.36387	4.40845	0.394647	8.15111	5.7963	0.953665
5.45217	1.67899	3.95803	4.41549	0.212646	1.22345																3.66667	0.443477	-0.852267																2.4023	0.319699	7.96907	2.45882	1.11526	9.36323	4.41549	0.395232	8.20255	5.80556	0.95207
5.46087	1.67444	3.91533	4.42254	0.212154	1.26184																3.67251	0.442838	-0.887497																2.40613	0.317575	8.04277	2.46275	1.11524	9.36259	4.42254	0.396007	8.23907	5.81481	0.950294
5.46957	1.671	3.87631	4.42958	0.211662	1.30023																3.67836	0.442253	-0.918629																2.40996	0.315475	8.11648	2.46667	1.11521	9.35876	4.42958	0.397	8.25748	5.82407	0.948464
5.47826	1.66766	3.8373	4.43662	0.21117	1.33862																3.68421	0.441668	-0.943144																2.41379	0.313376	8.2049	2.47059	1.11517	9.3538	4.43662	0.398343	8.27246	5.83333	0.946634
5.48696	1.66432	3.79694	4.44366	0.210738	1.39537																3.69006	0.441163	-0.964379																2.41762	0.311692	8.33013	2.47451	1.11513	9.34883	4.44366	0.399855	8.26958	5.84259	0.944911
5.49565	1.66219	3.75625	4.4507	0.210315	1.46165																3.69591	0.440658	-0.978804																2.42146	0.310126	8.45536	2.47843	1.11512	9.34368	4.4507	0.40158	8.26669	5.85185	0.943568
5.50435	1.6601	3.71928	4.45775	0.209891	1.52792																3.70175	0.440212	-0.988171																2.42529	0.308559	8.58059	2.48235	1.11511	9.33451	4.45775	0.403535	8.24585	5.86111	0.942516
5.51304	1.65803	3.68602	4.46479	0.209468	1.5996																3.7076	0.439786	-0.994412																2.42912	0.307255	8.72595	2.48627	1.11514	9.32534	4.46479	0.405582	8.22234	5.87037	0.94176
5.52174	1.65674	3.65558	4.47183	0.208835	1.69357																3.71345	0.4394	-0.994223																2.43295	0.306127	8.99212	2.4902	1.11523	9.31617	4.47183	0.407741	8.17892	5.87963	0.941452
5.53043	1.65546	3.63641	4.47887	0.207932	1.78754																3.7193	0.439053	-0.991842																2.43678	0.305	9.25829	2.49412	1.11532	9.30228	4.47887	0.409892	8.1211	5.88889	0.941413
5.53913	1.65423	3.61723	4.48592	0.20703	1.8815																3.72515	0.438724	-0.986121																2.44061	0.303956	9.52446	2.49804	1.11557	9.27957	4.48592	0.411969	8.04305	5.89815	0.9416
5.54783	1.65372	3.61085	4.49296	0.206127	1.97777																3.73099	0.438451	-0.977231																2.44444	0.303032	9.79063	2.50196	1.11585	9.25685	4.49296	0.413867	7.91552	5.90741	0.942011
5.55652	1.65322	3.60589	4.5	0.205224	2.07488																3.73684	0.438178	-0.965552																2.44828	0.302108	9.68791	2.50588	1.1162	9.23413	4.5	0.415531	7.78799	5.91667	0.942699
5.56522	1.65286	3.60418	4.50704	0.203926	2.172																3.74269	0.437957	-0.944533																2.45211	0.301249	9.58518	2.5098	1.11684	9.19391	4.50704	0.41705	7.65762	5.92593	0.943643
5.57391	1.65353	3.60463	4.51408	0.202627	2.26951																3.74854	0.437736	-0.920342																2.45594	0.300606	9.48245	2.51373	1.11748	9.14436	4.51408	0.418329	7.52725	5.93519	0.944867
5.58261	1.65419	3.60632	4.52113	0.201329	2.3681																3.75439	0.437591	-0.893623																2.45977	0.299962	9.37972	2.51765	1.1183	9.0948	4.52113	0.419394	7.43036	5.94444	0.946568
5.5913	1.65502	3.61089	4.52817	0.20003	2.4667																3.76023	0.43747	-0.871185																2.4636	0.299341	9.30348	2.52157	1.11926	9.04524	4.52817	0.420334	7.34717	5.9537	0.948595
5.6	1.6566	3.61546	4.53521	0.198555	2.5653																3.76608	0.437439	-0.848354																2.46743	0.29915	9.23166	2.52549	1.12023	8.89914	4.53521	0.421112	7.26759	5.96296	0.950935
5.6087	1.65819	3.62326	4.54225	0.196943	2.7																3.77193	0.437497	-0.824202																2.47126	0.298959	9.15983	2.52941	1.12135	8.74865	4.54225	0.421706	7.19301	5.97222	0.953674
5.61739	1.65992	3.63107	4.5493	0.195331	2.84346																3.77778	0.437584	-0.799995																2.4751	0.298769	9.08801	2.53333	1.12248	8.59816	4.5493	0.422151	7.12155	5.98148	0.956714
5.62609	1.66216	3.64501	4.55634	0.193719	2.98692																3.78363	0.437759	-0.775237																2.47893	0.299198	8.91267	2.53725	1.12368	8.43709	4.55634	0.422231	7.07119	5.99074	0.959994
5.63478	1.6644	3.66158	4.56338	0.192085	3.15615																3.78947	0.437934	-0.745914																2.48276	0.299724	8.69592	2.54118	1.12503	8.24604	4.56338	0.422009	7.02083	6	0.963522
5.64348	1.66676	3.6765	4.57042	0.190303	3.37511																3.79532	0.438141	-0.722729																2.48659	0.30025	8.47917	2.5451	1.12638	8.055	4.57042	0.421539	6.99669
5.65217	1.66947	3.68896	4.57746	0.188521	3.59407																3.80117	0.438349	-0.705918																2.49042	0.301575	8.26243	2.54902	1.1279	7.86396	4.57746	0.420471	6.9776
5.66087	1.67217	3.70044	4.58451	0.186739	3.81303																3.80702	0.438468	-0.69922																2.49425	0.303272	8.02311	2.55294	1.12951	7.72254	4.58451	0.41906	6.96742
5.66957	1.67492	3.70308	4.59155	0.184957	4.01215																3.81287	0.438559	-0.694961																2.49808	0.304969	7.76687	2.55686	1.13112	7.61929	4.59155	0.417355	6.96459
5.67826	1.67778	3.70572	4.59859	0.183327	4.20851																3.81871	0.438468	-0.693559																2.50192	0.307168	7.51062	2.56078	1.13281	7.51604	4.59859	0.415161	6.96373
5.68696	1.68063	3.70552	4.60563	0.181766	4.40487																3.82456	0.438197	-0.694111																2.50575	0.309871	7.25438	2.56471	1.13449	7.41279	4.60563	0.412707	6.96858
5.69565	1.6834	3.70461	4.61268	0.180205	4.58619																3.83041	0.437847	-0.695735																2.50958	0.312573	7.12947	2.56863	1.13614	7.35551	4.61268	0.409986	6.97342
5.70435	1.68602	3.70114	4.61972	0.178644	4.74628																3.83626	0.43726	-0.697974																2.51341	0.315472	7.17967	2.57255	1.13775	7.30513	4.61972	0.406739	6.9944
5.71304	1.68865	3.69511	4.62676	0.17714	4.90637																3.84211	0.436672	-0.698403																2.51724	0.318795	7.22988	2.57647	1.13935	7.25474	4.62676	0.403303	7.01591
5.72174	1.69097	3.68811	4.6338	0.175808	5.06647																3.84795	0.435945	-0.696378																2.52107	0.322118	7.28009	2.58039	1.14055	7.21038	4.6338	0.399651	7.0547
5.73043	1.69292	3.67723	4.64085	0.174475	5.19147																3.8538	0.435217	-0.675943																2.5249	0.325479	7.34241	2.58431	1.14164	7.19461	4.64085	0.395783	7.10172
5.73913	1.69486	3.66635	4.64789	0.173143	5.31468																3.85965	0.434361	-0.648632																2.52874	0.329091	7.43503	2.58824	1.14255	7.17885	4.64789	0.391942	7.1529
5.74783	1.69645	3.64827	4.65493	0.171811	5.43789																3.8655	0.433462	-0.610818																2.53257	0.332703	7.52765	2.59216	1.14251	7.16308	4.65493	0.388176	7.21068
5.75652	1.69767	3.62939	4.66197	0.170558	5.51757																3.87135	0.432477	-0.544812																2.5364	0.336314	7.62026	2.59608	1.14247	7.15256	4.66197	0.38496	7.26941
5.76522	1.69889	3.61356	4.66901	0.169323	5.55155																3.87719	0.431406	-0.4588																2.54023	0.339644	7.70579	2.6	1.14184	7.14777	4.66901	0.382059	7.33698
5.77391	1.69982	3.59976	4.67606	0.168088	5.58552																3.88304	0.430342	-0.348665																2.54406	0.342959	7.74879	2.60392	1.1407	7.14298	4.67606	0.37961	7.40455
5.78261	1.7005	3.58727	4.6831	0.166854	5.61861																3.88889	0.4293	-0.208059																2.54789	0.346274	7.79178	2.60784	1.13955	7.13819	4.6831	0.377622	7.48083
5.7913	1.70119	3.57783	4.69014	0.165719	5.61595																3.89474	0.428257	-0.0141822																2.55172	0.349265	7.83478	2.61176	1.13765	7.14169	4.69014	0.375905	7.5592
5.8	1.70146	3.56839	4.69718	0.164752	5.6133																3.90058	0.427416	0.257049																2.55556	0.352159	7.87777	2.61569	1.13567	7.1475	4.69718	0.374595	7.63751
5.8087	1.70143	3.55509	4.70423	0.163785	5.61064																3.90643	0.426576	0.57293																2.55939	0.355054	7.89178	2.61961	1.13346	7.15331	4.70423	0.373585	7.71576
5.81739	1.7014	3.54179	4.71127	0.162817	5.59927																3.91228	0.426262	1.00849																2.56322	0.357776	7.90578	2.62353	1.13065	7.16201	4.71127	0.372764	7.79164
5.82609	1.70083	3.53312	4.71831	0.16185	5.58109																3.91813	0.426123	1.47412																2.56705	0.360376	7.91979	2.62745	1.12784	7.20111	4.71831	0.372251	7.85937
5.83478	1.69994	3.52643	4.72535	0.161266	5.5629																3.92398	0.426698	1.96764																2.57088	0.362977	7.93379	2.63137	1.12461	7.24022	4.72535	0.372092	7.9271
5.84348	1.69905	3.52339	4.73239	0.160709	5.54444																3.92982	0.427986	2.31914																2.57471	0.365334	7.93503	2.63529	1.12115	7.27932	4.73239	0.372142	7.9728
5.85217	1.6978	3.5258	4.73944	0.160151	5.52346																3.93567	0.429625	2.62852																2.57854	0.367329	7.93414	2.63922	1.11768	7.41255	4.73944	0.372462	8.01699
5.86087	1.69639	3.52956	4.74648	0.159593	5.50247																3.94152	0.432315	2.8718																2.58238	0.369324	7.93325	2.64314	1.11379	7.6922	4.74648	0.372845	8.05692
5.86957	1.69499	3.5454	4.75352	0.159249	5.48149																3.94737	0.435005	3.15561																2.58621	0.371122	7.93236	2.64706	1.1099	7.97184	4.75352	0.373273	8.09451
5.87826	1.69339	3.56125	4.76056	0.159119	5.48562																3.95322	0.438826	3.46477																2.59004	0.372221	7.92686	2.65098	1.10589	8.25148	4.76056	0.373788	8.13054
5.88696	1.69173	3.58749	4.76761	0.158989	5.50425																3.95906	0.442646	3.86165																2.59387	0.37332	7.91952	2.6549	1.10168	8.54639	4.76761	0.374356	8.16374
5.89565	1.69007	3.61633	4.77465	0.158859	5.52287																3.96491	0.447276	4.22573																2.5977	0.374387	7.91218	2.65882	1.09748	8.84797	4.77465	0.374974	8.19689
5.90435	1.68926	3.65797	4.78169	0.15876	5.5513																3.97076	0.452176	4.55016																2.60153	0.374644	7.90484	2.66275	1.09352	9.14956	4.78169	0.375786	8.2294
5.91304	1.68867	3.71241	4.78873	0.159125	5.62737																3.97661	0.457481	4.72158																2.60536	0.3749	7.90282	2.66667	1.08965	9.45115	4.78873	0.376851	8.26192
5.92174	1.68808	3.77671	4.79577	0.15949	5.70344																3.98246	0.463189	4.83814																2.6092	0.375156	7.9048	2.67059	1.08593	9.54318	4.79577	0.378136	8.2977
5.93043	1.69009	3.88052	4.80282	0.159854	5.77952																3.9883	0.469051	4.86712																2.61303	0.374729	7.90678	2.67451	1.08329	9.6352	4.80282	0.379774	8.33444
5.93913	1.69257	3.98433	4.80986	0.160219	5.91628																3.99415	0.475372	4.88731																2.61686	0.374185	7.90876	2.67843	1.08064	9.72723	4.80986	0.381484	8.3734
5.94783	1.69506	4.11833	4.8169	0.160815	6.07817																4	0.481694	4.90194																2.62069	0.373641	7.91423	2.68235	1.07863	9.81219	4.8169	0.38327	8.41474
5.95652	1.69996	4.25569	4.82394	0.161551	6.24006																																		2.62452	0.372805	7.92436	2.68627	1.07724	9.88098	4.82394	0.385039	8.45898
5.96522	1.70513	4.35918	4.83099	0.162286	6.41122																																		2.62835	0.371826	7.9345	2.6902	1.07585	9.94978	4.83099	0.386667	8.51537
5.97391	1.71031	4.44009	4.83803	0.163021	6.61116																																		2.63218	0.370846	7.94463	2.69412	1.07538	10.0186	4.83803	0.388109	8.57175
5.98261	1.71713	4.49945	4.84507	0.163781	6.81109																																		2.63602	0.369965	7.95485	2.69804	1.07505	10.0699	4.84507	0.389277	8.64807
5.9913	1.72404	4.50852	4.85211	0.164645	7.01102																																		2.63985	0.369188	7.96527	2.70196	1.07495	10.1099	4.85211	0.390386	8.72653
6	1.73095	4.51759	4.85915	0.165508	7.21574																																		2.64368	0.368411	7.97569	2.70588	1.0756	10.15	4.85915	0.391445	8.81755
			4.8662	0.166372	7.4218																																		2.64751	0.367695	7.98612	2.7098	1.07626	10.19	4.8662	0.39232	8.91651
			4.87324	0.167236	7.62786																																		2.65134	0.367119	7.9959	2.71373	1.07727	10.2056	4.87324	0.393044	9.03756
			4.88028	0.168231	7.82866																																		2.65517	0.366542	8.00179	2.71765	1.07851	10.2189	4.88028	0.393519	9.20501
			4.88732	0.16927	8.01812																																		2.659	0.365973	8.00769	2.72157	1.07975	10.2321	4.88732	0.393907	9.37258
			4.89437	0.170308	8.20758																																		2.66284	0.365449	8.01359	2.72549	1.08152	10.242	4.89437	0.394308	9.54372
			4.90141	0.171347	8.39704																																		2.66667	0.364926	8.01949	2.72941	1.0833	10.2398	4.90141	0.394812	9.71485
			4.90845	0.172451	8.46496																																		2.6705	0.364402	8.01196	2.73333	1.08532	10.2375	4.90845	0.395902	9.78488
			4.91549	0.173698	8.51206																																		2.67433	0.363885	8.00443	2.73725	1.08777	10.2352	4.91549	0.397581	9.81973
			4.92254	0.174945	8.55916																																		2.67816	0.363369	7.9969	2.74118	1.09023	10.223	4.92254	0.400663	9.82268
			4.92958	0.176192	8.50602																																		2.68199	0.362852	7.98937	2.7451	1.09288	10.2015	4.92958	0.404912	9.78688
			4.93662	0.177439	8.29626																																		2.68582	0.362139	7.97691	2.74902	1.0956	10.1801	4.93662	0.409881	9.74293
			4.94366	0.179135	8.0865																																		2.68966	0.361363	7.96363	2.75294	1.0983	10.1587	4.94366	0.415846	9.65658
			4.9507	0.180896	7.87675																																		2.69349	0.360586	7.95035	2.75686	1.10078	10.1122	4.9507	0.422584	9.57024
			4.95775	0.182657	7.53946																																		2.69732	0.359742	7.93707	2.76078	1.10325	10.0604	4.95775	0.429877	9.44479
			4.96479	0.184418	7.19211																																		2.70115	0.358846	7.92478	2.76471	1.10561	10.0086	4.96479	0.438086	9.31355
			4.97183	0.18664	6.84475																																		2.70498	0.35795	7.9129	2.76863	1.10783	9.95721	4.97183	0.446611	9.18641
			4.97887	0.189455	6.57341																																		2.70881	0.357128	7.90101	2.77255	1.11005	9.90835	4.97887	0.455376	9.06221
			4.98592	0.19227	6.39009																																		2.71264	0.356421	7.88913	2.77647	1.11206	9.85949	4.98592	0.464345	8.95647
			4.99296	0.195085	6.20678																																		2.71648	0.355714	7.87926	2.78039	1.11403	9.81063	4.99296	0.472742	8.89586
			5	0.197901	5.63077																																		2.72031	0.355086	7.87089	2.78431	1.11597	9.77184	5	0.480624	8.83524
			5.00704	0.201474	5.39384																																		2.72414	0.354761	7.86253	2.78824	1.11781	9.74616	5.00704	0.48552	8.80017
			5.01408	0.205047	5.15691																																		2.72797	0.354436	7.85417	2.79216	1.11965	9.72048	5.01408	0.489101	8.76511
			5.02113	0.20862	4.91998																																		2.7318	0.354129	7.84614	2.79608	1.12162	9.6948	5.02113	0.491116	8.72726
			5.02817	0.212193	4.75525																																		2.73563	0.354515	7.83858	2.8	1.12368	9.67581	5.02817	0.491042	8.68863
			5.03521	0.215937	4.65287																																		2.73946	0.354901	7.83101	2.80392	1.12574	9.65918	5.03521	0.489937	8.64424
			5.04225	0.219812	4.55049																																		2.7433	0.355288	7.82344	2.80784	1.12793	9.64255	5.04225	0.487413	8.59536
			5.0493	0.223688	4.45331																																		2.74713	0.356272	7.81534	2.81176	1.13012	9.62658	5.0493	0.4835	8.53316
			5.05634	0.227563	4.42183																																		2.75096	0.35737	7.80588	2.81569	1.13228	9.62517	5.05634	0.478942	8.44551
			5.06338	0.231369	4.39034																																		2.75479	0.358467	7.79643	2.81961	1.13437	9.62376	5.06338	0.47349	8.3534
			5.07042	0.234688	4.35886																																		2.75862	0.359931	7.78698	2.82353	1.13646	9.62236	5.07042	0.467188	8.23006
			5.07746	0.238007	4.32994																																		2.76245	0.361585	7.77751	2.82745	1.13847	9.6228	5.07746	0.460656	8.10672
			5.08451	0.241325	4.30265																																		2.76628	0.36324	7.76794	2.83137	1.14045	9.62672	5.08451	0.454413	7.94796
			5.09155	0.244644	4.27536																																		2.77011	0.365092	7.75837	2.83529	1.14241	9.63063	5.09155	0.449751	7.78554
			5.09859	0.246617	4.24859																																		2.77395	0.367162	7.7488	2.83922	1.14418	9.63454	5.09859	0.446192	7.64373
			5.10563	0.247979	4.22486																																		2.77778	0.369232	7.73923	2.84314	1.14595	9.64534	5.10563	0.444778	7.51129
			5.11268	0.24934	4.20113																																		2.78161	0.371338	7.73344	2.84706	1.14762	9.65982	5.11268	0.444425	7.39029
			5.11972	0.250702	4.1774																																		2.78544	0.373532	7.72766	2.85098	1.14916	9.67429	5.11972	0.444924	7.28224
			5.12676	0.251613	4.15494																																		2.78927	0.375725	7.72187	2.8549	1.15071	9.68877	5.12676	0.447086	7.11608
			5.1338	0.251172	4.13306																																		2.7931	0.377934	7.71608	2.85882	1.15215	9.72342	5.1338	0.449641	6.77553
			5.14085	0.250731	4.11119																																		2.79693	0.380261	7.71136	2.86275	1.15356	9.75899	5.14085	0.452625	6.44043
			5.14789	0.250291	4.08299																																		2.80077	0.382588	7.70682	2.86667	1.15494	9.79455	5.14789	0.456114	6.27415
			5.15493	0.24985	4.03226																																		2.8046	0.384915	7.70228	2.87059	1.15613	9.83625	5.15493	0.459914	6.10786
			5.16197	0.248452	3.98153																																		2.80843	0.387458	7.69773	2.87451	1.15732	9.89531	5.16197	0.464143	6.08228
			5.16901	0.246833	3.9308																																		2.81226	0.390019	7.69546	2.87843	1.15833	9.95437	5.16901	0.467882	6.08918
			5.17606	0.245214	3.79201																																		2.81609	0.39258	7.69408	2.88235	1.15918	10.0134	5.17606	0.470851	6.10303
			5.1831	0.243596	3.62482																																		2.81992	0.395432	7.69271	2.88627	1.16003	10.12	5.1831	0.472262	6.12164
			5.19014	0.241758	3.45763																																		2.82375	0.398385	7.69133	2.8902	1.16063	10.263	5.19014	0.471996	6.14141
			5.19718	0.239556	3.28032																																		2.82759	0.401337	7.70169	2.89412	1.1612	10.4061	5.19718	0.470799	6.1631
			5.20423	0.237355	3.07852																																		2.83142	0.404692	7.72085	2.89804	1.16171	10.5491	5.20423	0.468147	6.18488
			5.21127	0.235153	2.87673																																		2.83525	0.408361	7.74	2.90196	1.16208	10.7111	5.21127	0.464435	6.20718
			5.21831	0.232951	2.67494																																		2.83908	0.41203	7.75916	2.90588	1.16245	10.876	5.21831	0.460128	6.22947
			5.22535	0.231389	2.5239																																		2.84291	0.4159	7.79337	2.9098	1.16278	11.0409	5.22535	0.455269	6.24557
			5.23239	0.22987	2.38331																																		2.84674	0.420098	7.84766	2.91373	1.1631	11.1857	5.23239	0.450128	6.26126
			5.23944	0.22835	2.24272																																		2.85057	0.424296	7.90195	2.91765	1.16342	11.2353	5.23944	0.444757	6.2788
			5.24648	0.226831	2.1218																																		2.85441	0.428534	7.95624	2.92157	1.16395	11.2849	5.24648	0.438694	6.29705
			5.25352	0.225618	2.03496																																		2.85824	0.432941	8.02286	2.92549	1.16448	11.3345	5.25352	0.432705	6.31629
			5.26056	0.224711	1.94813																																		2.86207	0.437348	8.1203	2.92941	1.1651	11.3623	5.26056	0.426791	6.33652
			5.26761	0.223804	1.86129																																		2.8659	0.441751	8.21775	2.93333	1.16584	11.3664	5.26761	0.422003	6.35686
			5.27465	0.222897	1.81086																																		2.86973	0.445854	8.31519	2.93725	1.16658	11.3704	5.27465	0.417766	6.3775
			5.28169	0.221991	1.76436																																		2.87356	0.449957	8.40156	2.94118	1.16741	11.3744	5.28169	0.414239	6.39889
			5.28873	0.2211	1.71786																																		2.87739	0.454059	8.42152	2.9451	1.16826	11.3681	5.28873	0.411702	6.43147
			5.29577	0.220208	1.6671																																		2.88123	0.457221	8.44148	2.94902	1.16913	11.3588	5.29577	0.409615	6.46405
			5.30282	0.219316	1.61089																																		2.88506	0.460189	8.46144	2.95294	1.1701	11.3495	5.30282	0.408148	6.49772
			5.30986	0.218425	1.55468																																		2.88889	0.463158	8.4814	2.95686	1.17107	11.3377	5.30986	0.406872	6.53161
			5.3169	0.217463	1.49848																																		2.89272	0.465454	8.33626	2.96078	1.17207	11.2994	5.3169	0.405715	6.55845
			5.32394	0.216459	1.45155																																		2.89655	0.467382	8.19113	2.96471	1.17308	11.2612	5.32394	0.404771	6.58107
			5.33099	0.215455	1.40486																																		2.90038	0.469309	8.046	2.96863	1.17409	11.2229	5.33099	0.404226	6.60745
			5.33803	0.21445	1.35817																																		2.90421	0.470936	7.90086	2.97255	1.17512	11.1633	5.33803	0.403897	6.63933
			5.34507	0.213326	1.32454																																		2.90805	0.472215	7.7294	2.97647	1.17615	11.0707	5.34507	0.40379	6.67039
			5.35211	0.211683	1.30335																																		2.91188	0.473493	7.55354	2.98039	1.1772	10.978	5.35211	0.40367	6.69791
			5.35915	0.21004	1.28215																																		2.91571	0.474689	7.37769	2.98431	1.17829	10.8853	5.35915	0.403538	6.72544
			5.3662	0.208396	1.26136																																		2.91954	0.475674	7.20184	2.98824	1.17937	10.7966	5.3662	0.403383	6.74015
			5.37324	0.206753	1.24848																																		2.92337	0.47666	7.14532	2.99216	1.18042	10.7096	5.37324	0.403184	6.75444
			5.38028	0.204743	1.2356																																		2.9272	0.47769	7.13654	2.99608	1.18144	10.6227	5.38028	0.402945	6.76514
			5.38732	0.202611	1.22272																																		2.93103	0.479138	7.12777	3	1.18246	10.4218	5.38732	0.402747	6.77464
			5.39437	0.200478	1.21529																																		2.93487	0.480585	7.11899	3.00392	1.1833	10.3283	5.39437	0.4027	6.78054
			5.40141	0.198346	1.21172																																		2.9387	0.482032	7.13322	3.00784	1.18414	10.2348	5.40141	0.402847	6.78326
			5.40845	0.196229	1.20814																																		2.94253	0.483871	7.16471	3.01176	1.18488	10.1413	5.40845	0.403257	6.78222
			5.41549	0.194143	1.20569																																		2.94636	0.485746	7.1962	3.01569	1.1855	10.0496	5.41549	0.403753	6.77292
			5.42254	0.192058	1.21139																																		2.95019	0.487622	7.22769	3.01961	1.18612	9.98048	5.42254	0.404348	6.76141
			5.42958	0.189972	1.21708																																		2.95402	0.489537	7.27717	3.02353	1.18657	9.91132	5.42958	0.405104	6.72857
			5.43662	0.187887	1.22278																																		2.95785	0.491467	7.35066	3.02745	1.18701	9.84216	5.43662	0.40595	6.69572
			5.44366	0.186047	1.25038																																		2.96169	0.493397	7.42415	3.03137	1.18738	9.777	5.44366	0.406941	6.64463
			5.4507	0.184243	1.28935																																		2.96552	0.49537	7.49764	3.03529	1.18765	9.73383	5.4507	0.408038	6.59094
			5.45775	0.182438	1.32832																																		2.96935	0.497379	7.58206	3.03922	1.18791	9.69066	5.45775	0.4092	6.54065
			5.46479	0.180634	1.37781																																		2.97318	0.499387	7.69381	3.04314	1.18809	9.6475	5.46479	0.410464	6.49216
			5.47183	0.179144	1.4707																																		2.97701	0.501367	7.80556	3.04706	1.18826	9.59996	5.47183	0.41177	6.44481
			5.47887	0.178059	1.56358																																		2.98084	0.503297	7.91731	3.05098	1.18839	9.53783	5.47887	0.4131	6.39894
			5.48592	0.176974	1.65647																																		2.98467	0.505226	8.02178	3.0549	1.18847	9.4757	5.48592	0.414417	6.35092
			5.49296	0.175889	1.78341																																		2.98851	0.507139	8.08253	3.05882	1.18854	9.41358	5.49296	0.415669	6.2952
			5.5	0.174804	1.92284																																		2.99234	0.50898	8.14329	3.06275	1.18854	9.34564	5.5	0.416867	6.23948
			5.50704	0.174427	2.06227																																		2.99617	0.510821	8.20405	3.06667	1.1885	9.26462	5.50704	0.41784	6.17565
			5.51408	0.17405	2.20086																																		3	0.512661	8.4377	3.07059	1.18846	9.1836	5.51408	0.418602	6.11183
			5.52113	0.173673	2.33718																																		3.00383	0.514665	8.54151	3.07451	1.1884	9.10258	5.52113	0.419111	6.04932
			5.52817	0.173296	2.47349																																		3.00766	0.516669	8.64531	3.07843	1.18834	9.02611	5.52817	0.418911	5.98718
			5.53521	0.173158	2.60981																																		3.01149	0.518673	8.74911	3.08235	1.18832	8.95691	5.53521	0.418353	5.92813
			5.54225	0.173208	2.73248																																		3.01533	0.520621	8.85291	3.08627	1.18834	8.8877	5.54225	0.417302	5.87147
			5.5493	0.173257	2.85184																																		3.01916	0.522565	8.93048	3.0902	1.18837	8.8185	5.5493	0.415689	5.81397
			5.55634	0.173306	2.97121																																		3.02299	0.524509	9.00108	3.09412	1.18845	8.7508	5.55634	0.413773	5.75486
			5.56338	0.173389	3.12081																																		3.02682	0.526217	9.07168	3.09804	1.18854	8.68485	5.56338	0.411391	5.69794
			5.57042	0.173705	3.32873																																		3.03065	0.527887	9.14228	3.10196	1.18863	8.6189	5.57042	0.408624	5.65637
			5.57746	0.174022	3.53666																																		3.03448	0.529556	9.1924	3.10588	1.18873	8.55295	5.57746	0.405639	5.6148
			5.58451	0.174338	3.74458																																		3.03831	0.531033	9.22771	3.1098	1.18883	8.45364	5.58451	0.402308	5.57853
			5.59155	0.174655	3.89037																																		3.04215	0.532459	9.26302	3.11373	1.18894	8.32573	5.59155	0.398719	5.5428
			5.59859	0.174922	4.02752																																		3.04598	0.533885	9.29833	3.11765	1.18905	8.19781	5.59859	0.39498	5.51173
			5.60563	0.175167	4.16468																																		3.04981	0.535154	9.32802	3.12157	1.18915	8.0699	5.60563	0.391144	5.48276
			5.61268	0.175411	4.23302																																		3.05364	0.536361	9.34816	3.12549	1.18923	7.91933	5.61268	0.387459	5.4648
			5.61972	0.175656	4.2042																																		3.05747	0.537569	9.36831	3.12941	1.18932	7.7546	5.61972	0.383898	5.4593
			5.62676	0.175883	4.17538																																		3.0613	0.538653	9.38845	3.13333	1.18933	7.58987	5.62676	0.380653	5.45627
			5.6338	0.176055	4.14656																																		3.06513	0.539671	9.40204	3.13725	1.18932	7.42514	5.6338	0.377563	5.4606
			5.64085	0.176228	4.10426																																		3.06897	0.540689	9.38151	3.14118	1.18928	7.28084	5.64085	0.374645	5.4653
			5.64789	0.176401	4.06126																																		3.0728	0.541664	9.36098	3.1451	1.18914	7.14561	5.64789	0.371984	5.4811
			5.65493	0.176573	4.01826																																		3.07663	0.542607	9.34046	3.14902	1.189	7.01039	5.65493	0.369365	5.49691
			5.66197	0.176825	3.96933																																		3.08046	0.543551	9.31993	3.15294	1.18861	6.87517	5.66197	0.366785	5.51987
			5.66901	0.177096	3.91416																																		3.08429	0.544449	9.29611	3.15686	1.18815	6.71632	5.66901	0.364359	5.54447
			5.67606	0.177366	3.85899																																		3.08812	0.545303	9.27211	3.16078	1.18758	6.55038	5.67606	0.362084	5.57294
			5.6831	0.177637	3.80277																																		3.09195	0.546156	9.24812	3.16471	1.18654	6.38444	5.6831	0.360093	5.60404
			5.69014	0.177959	3.70464																																		3.09579	0.54693	9.22412	3.16863	1.1855	6.21851	5.69014	0.358492	5.63949
			5.69718	0.178369	3.60651																																		3.09962	0.547599	9.16062	3.17255	1.1841	6.02244	5.69718	0.357166	5.68217
			5.70423	0.178778	3.50838																																		3.10345	0.548269	9.08338	3.17647	1.1825	5.82089	5.70423	0.356393	5.72339
			5.71127	0.179188	3.39773																																		3.10728	0.548925	9.00614	3.18039	1.18085	5.61933	5.71127	0.356099	5.75672
			5.71831	0.179597	3.27729																																		3.11111	0.549557	8.92889	3.18431	1.17879	5.41778	5.71831	0.356109	5.79006
			5.72535	0.180279	3.15684																																		3.11494	0.550189	8.82736	3.18824	1.17674	5.26854	5.72535	0.356602	5.82745
			5.73239	0.180979	3.04399																																		3.11877	0.550869	8.70447	3.19216	1.17444	5.12365	5.73239	0.357503	5.8651
			5.73944	0.181679	3.00147																																		3.12261	0.551665	8.58159	3.19608	1.17195	4.97877	5.73944	0.358728	5.91454
			5.74648	0.182379	2.95894																																		3.12644	0.55246	8.45871	3.2	1.16946	4.83388	5.74648	0.360787	5.96858
			5.75352	0.183188	2.91641																																		3.13027	0.553262	8.27982	3.20392	1.16663	4.76337	5.75352	0.363176	6.02414
			5.76056	0.184105	2.89968																																		3.1341	0.554083	7.98332	3.20784	1.16381	4.69287	5.76056	0.365894	6.08121
			5.76761	0.185023	2.89784																																		3.13793	0.554904	7.68682	3.21176	1.16087	4.62236	5.76761	0.369015	6.13916
			5.77465	0.18594	2.896																																		3.14176	0.555703	7.39033	3.21569	1.15781	4.55683	5.77465	0.372111	6.19935
			5.78169	0.18686	2.90977																																		3.14559	0.556379	7.11958	3.21961	1.15474	4.55109	5.78169	0.375147	6.25959
			5.78873	0.187812	2.99936																																		3.14943	0.557054	7.05115	3.22353	1.15149	4.54536	5.78873	0.377384	6.32062
			5.79577	0.188764	3.08896																																		3.15326	0.557686	6.98272	3.22745	1.14821	4.53962	5.79577	0.379218	6.38166
			5.80282	0.189716	3.17855																																		3.15709	0.55784	6.91429	3.23137	1.14496	4.54037	5.80282	0.380465	6.45951
			5.80986	0.190668	3.35938																																		3.16092	0.557994	6.84586	3.23529	1.14175	4.57683	5.80986	0.381338	6.54048
			5.8169	0.191537	3.57795																																		3.16475	0.558135	6.93353	3.23922	1.13853	4.61328	5.8169	0.381973	6.70466
			5.82394	0.192355	3.79653																																		3.16858	0.557161	7.03792	3.24314	1.13564	4.64974	5.82394	0.382179	6.91877
			5.83099	0.193172	4.01075																																		3.17241	0.556187	7.14232	3.24706	1.13283	4.70254	5.83099	0.382046	7.14141
			5.83803	0.19399	4.21149																																		3.17625	0.555213	7.24671	3.25098	1.13013	4.80984	5.83803	0.381743	7.3765
			5.84507	0.194732	4.41224																																		3.18008	0.553216	7.30561	3.2549	1.12774	4.91714	5.84507	0.381331	7.59313
			5.85211	0.195144	4.61298																																		3.18391	0.551155	7.34442	3.25882	1.12536	5.02444	5.85211	0.380986	7.72973
			5.85915	0.195555	4.8022																																		3.18774	0.549094	7.38322	3.26275	1.12324	5.14273	5.85915	0.380758	7.86633
			5.8662	0.195966	4.98818																																		3.19157	0.546304	7.42202	3.26667	1.12124	5.28577	5.8662	0.381596	7.96412
			5.87324	0.196378	5.17416																																		3.1954	0.543405	7.44736	3.27059	1.11928	5.42881	5.87324	0.383806	8.06067
			5.88028	0.196501	5.34966																																		3.19923	0.540506	7.45833	3.27451	1.11763	5.57185	5.88028	0.387273	8.11447
			5.88732	0.196529	5.50261																																		3.20307	0.537035	7.4693	3.27843	1.11597	5.71684	5.88732	0.393223	8.15403
			5.89437	0.196556	5.65555																																		3.2069	0.533421	7.48027	3.28235	1.11444	5.86494	5.89437	0.400071	8.1901
			5.90141	0.196584	5.8085																																		3.21073	0.529808	7.49007	3.28627	1.11298	6.01304	5.90141	0.408016	8.22309
			5.90845	0.196531	5.88279																																		3.21456	0.525928	7.49675	3.2902	1.11153	6.16114	5.90845	0.41762	8.25652
			5.91549	0.1963	5.94359																																		3.21839	0.521949	7.50343	3.29412	1.11028	6.30466	5.91549	0.427896	8.29089
			5.92254	0.19607	6.0044																																		3.22222	0.51797	7.51011	3.29804	1.10903	6.44283	5.92254	0.439051	8.32409
			5.92958	0.19584	6.02285																																		3.22605	0.513782	7.51643	3.30196	1.10793	6.58101	5.92958	0.4509	8.34584
			5.93662	0.19561	5.97514																																		3.22989	0.509486	7.51746	3.30588	1.10697	6.71918	5.93662	0.463089	8.3676
			5.94366	0.195318	5.92742																																		3.23372	0.505191	7.5185	3.3098	1.10602	6.83033	5.94366	0.475762	8.37648
			5.9507	0.195018	5.8797																																		3.23755	0.50064	7.51953	3.31373	1.10525	6.91832	5.9507	0.487861	8.38352
			5.95775	0.194718	5.76292																																		3.24138	0.495911	7.52056	3.31765	1.10448	7.00632	5.95775	0.49925	8.38244
			5.96479	0.194418	5.64068																																		3.24521	0.491182	7.52048	3.32157	1.10375	7.09431	5.96479	0.50834	8.37711
			5.97183	0.194241	5.51844																																		3.24904	0.486323	7.52022	3.32549	1.10306	7.16485	5.97183	0.515649	8.36435
			5.97887	0.194224	5.40529																																		3.25287	0.481343	7.51995	3.32941	1.10237	7.22448	5.97887	0.521709	8.34206
			5.98592	0.194206	5.30264																																		3.2567	0.476363	7.51968	3.33333	1.10175	7.28411	5.98592	0.525612	8.32029
			5.99296	0.194189	5.2																																		3.26054	0.471348	7.51874	3.33725	1.10113	7.34374	5.99296	0.528292	8.30035
			6	0.194171	5.09736																																		3.26437	0.466289	7.51742	3.34118	1.10054	7.40173	6	0.529944	8.28041
																																							3.2682	0.461231	7.5161	3.3451	1.09998	7.459
																																							3.27203	0.456171	7.51478	3.34902	1.09943	7.51626
																																							3.27586	0.451108	7.5135	3.35294	1.09897	7.57353
																																							3.27969	0.446046	7.51229	3.35686	1.09853	7.63954
																																							3.28352	0.441021	7.51108	3.36078	1.09815	7.70817
																																							3.28736	0.436083	7.50987	3.36471	1.09796	7.77681
																																							3.29119	0.431145	7.50906	3.36863	1.09778	7.84545
																																							3.29502	0.426241	7.50966	3.37255	1.09772	7.92993
																																							3.29885	0.421447	7.51026	3.37647	1.09774	8.01729
																																							3.30268	0.416652	7.51085	3.38039	1.09776	8.10465
																																							3.30651	0.411873	7.51148	3.38431	1.09787	8.19202
																																							3.31034	0.407169	7.51423	3.38824	1.09799	8.27837
																																							3.31418	0.402466	7.51699	3.39216	1.09812	8.36464
																																							3.31801	0.39778	7.51974	3.39608	1.09826	8.45091
																																							3.32184	0.393266	7.52249	3.4	1.0984	8.53719
																																							3.32567	0.388751	7.52715	3.40392	1.09844	8.64602
																																							3.3295	0.384243	7.53228	3.40784	1.09848	8.75486
																																							3.33333	0.380015	7.5374	3.41176	1.09848	8.86369
																																							3.33716	0.375786	7.54253	3.41569	1.09841	8.97302
																																							3.341	0.371558	7.55205	3.41961	1.09835	9.08823
																																							3.34483	0.367753	7.56454	3.42353	1.09826	9.20345
																																							3.34866	0.363968	7.57703	3.42745	1.09817	9.31866
																																							3.35249	0.360184	7.58952	3.43137	1.09805	9.42489
																																							3.35632	0.357004	7.60611	3.43529	1.09788	9.48172
																																							3.36015	0.353904	7.62917	3.43922	1.09771	9.53855
																																							3.36398	0.350804	7.65223	3.44314	1.09744	9.59538
																																							3.36782	0.348223	7.6753	3.44706	1.09716	9.64348
																																							3.37165	0.345763	7.71123	3.45098	1.09685	9.66244
																																							3.37548	0.343302	7.80678	3.4549	1.09651	9.68141
																																							3.37931	0.341233	7.90234	3.45882	1.09616	9.70037
																																							3.38314	0.339301	7.9979	3.46275	1.09582	9.71463
																																							3.38697	0.33737	8.09345	3.46667	1.09546	9.71829
																																							3.3908	0.33563	8.25225	3.47059	1.09514	9.72195
																																							3.39464	0.333984	8.41316	3.47451	1.09495	9.72562
																																							3.39847	0.332338	8.57407	3.47843	1.09476	9.72643
																																							3.4023	0.330607	8.73498	3.48235	1.09482	9.72271
																																							3.40613	0.328819	8.93416	3.48627	1.09505	9.71898
																																							3.40996	0.32703	9.14557	3.4902	1.09531	9.71525
																																							3.41379	0.325209	9.35697	3.49412	1.09594	9.69858
																																							3.41762	0.323357	9.56837	3.49804	1.09658	9.6668
																																							3.42146	0.321506	9.63128	3.50196	1.09735	9.63503
																																							3.42529	0.319733	9.57191	3.50588	1.09826	9.60325
																																							3.42912	0.318053	9.51254	3.5098	1.09917	9.52806
																																							3.43295	0.316372	9.45316	3.51373	1.10035	9.41566
																																							3.43678	0.314831	9.31732	3.51765	1.10154	9.30326
																																							3.44061	0.313508	9.03221	3.52157	1.10281	9.19086
																																							3.44444	0.312184	8.74709	3.52549	1.10422	9.00016
																																							3.44828	0.311098	8.46197	3.52941	1.10563	8.76054
																																							3.45211	0.31052	8.18461	3.53333	1.10714	8.52092
																																							3.45594	0.309941	7.95961	3.53725	1.10867	8.28129
																																							3.45977	0.309542	7.73462	3.54118	1.11021	8.0807
																																							3.4636	0.309687	7.50962	3.5451	1.11179	7.89744
																																							3.46743	0.309832	7.28462	3.54902	1.11337	7.71419
																																							3.47126	0.310065	7.21761	3.55294	1.11477	7.53094
																																							3.4751	0.310707	7.16445	3.55686	1.11611	7.38582
																																							3.47893	0.311349	7.11129	3.56078	1.11732	7.25214
																																							3.48276	0.312049	7.05814	3.56471	1.118	7.11846
																																							3.48659	0.313248	7.02934	3.56863	1.11869	6.98478
																																							3.49042	0.314447	7.01052	3.57255	1.11895	6.86257
																																							3.49425	0.315665	6.9917	3.57647	1.11899	6.74244
																																							3.49808	0.317422	6.97287	3.58039	1.11898	6.62232
																																							3.50192	0.319178	6.96649	3.58431	1.11851	6.50219
																																							3.50575	0.320935	6.97255	3.58824	1.11805	6.41803
																																							3.50958	0.323121	6.97861	3.59216	1.11732	6.33686
																																							3.51341	0.325323	6.98468	3.59608	1.11637	6.25569
																																							3.51724	0.327526	7.00246	3.6	1.11543	6.17453
																																							3.52107	0.330078	7.04888	3.60392	1.11416	6.10191
																																							3.5249	0.332671	7.09531	3.60784	1.11289	6.02929
																																							3.52874	0.335265	7.14173	3.61176	1.11152	5.95668
																																							3.53257	0.337939	7.19352	3.61569	1.11003	5.8871
																																							3.5364	0.34063	7.30643	3.61961	1.10854	5.85402
																																							3.54023	0.343321	7.41934	3.62353	1.10687	5.82095
																																							3.54406	0.345761	7.53226	3.62745	1.10518	5.78787
																																							3.54789	0.348119	7.64517	3.63137	1.10355	5.76234
																																							3.55172	0.350476	7.71399	3.63529	1.102	5.77833
																																							3.55556	0.352577	7.77629	3.63922	1.10046	5.79433
																																							3.55939	0.354558	7.83859	3.64314	1.0994	5.81032
																																							3.56322	0.356539	7.90088	3.64706	1.09846	5.84333
																																							3.56705	0.358317	7.93085	3.65098	1.09768	5.93307
																																							3.57088	0.359966	7.94427	3.6549	1.09736	6.02281
																																							3.57471	0.361616	7.95768	3.65882	1.09704	6.11254
																																							3.57854	0.36308	7.9711	3.66275	1.09709	6.24454
																																							3.58238	0.364388	7.98224	3.66667	1.0973	6.47163
																																							3.58621	0.365695	7.99063	3.67059	1.09758	6.69872
																																							3.59004	0.3669	7.99902	3.67451	1.09826	6.9258
																																							3.59387	0.367989	8.00741	3.67843	1.09895	7.17831
																																							3.5977	0.369079	8.01655	3.68235	1.09979	7.4715
																																							3.60153	0.370065	8.028	3.68627	1.10074	7.76469
																																							3.60536	0.370895	8.03946	3.6902	1.1017	8.05788
																																							3.6092	0.371725	8.05091	3.69412	1.10288	8.32999
																																							3.61303	0.372434	8.06249	3.69804	1.10407	8.5775
																																							3.61686	0.372897	8.07757	3.70196	1.10542	8.82502
																																							3.62069	0.37336	8.09265	3.70588	1.10692	9.07254
																																							3.62452	0.373728	8.10774	3.7098	1.10843	9.28499
																																							3.62835	0.373819	8.12282	3.71373	1.11004	9.46739
																																							3.63218	0.373911	8.13649	3.71765	1.11166	9.6498
																																							3.63602	0.373926	8.14986	3.72157	1.11322	9.8322
																																							3.63985	0.373612	8.16323	3.72549	1.1147	9.97113
																																							3.64368	0.373298	8.17659	3.72941	1.11619	10.0829
																																							3.64751	0.372945	8.18715	3.73333	1.11755	10.1946
																																							3.65134	0.3723	8.19593	3.73725	1.1189	10.3064
																																							3.65517	0.371655	8.2047	3.74118	1.1202	10.3848
																																							3.659	0.371001	8.21348	3.7451	1.12142	10.4485
																																							3.66284	0.370169	8.22053	3.74902	1.12264	10.5121
																																							3.66667	0.369336	8.225	3.75294	1.12381	10.5757
																																							3.6705	0.368503	8.22948	3.75686	1.12497	10.6017
																																							3.67433	0.367638	8.23395	3.76078	1.12615	10.6164
																																							3.67816	0.366772	8.23775	3.76471	1.12743	10.631
																																							3.68199	0.365905	8.23873	3.76863	1.12872	10.6457
																																							3.68582	0.365205	8.2397	3.77255	1.13006	10.639
																																							3.68966	0.364522	8.24068	3.77647	1.13144	10.6283
																																							3.69349	0.363839	8.24166	3.78039	1.13282	10.6177
																																							3.69732	0.363366	8.24055	3.78431	1.13418	10.6071
																																							3.70115	0.362934	8.23941	3.78824	1.13555	10.5782
																																							3.70498	0.362502	8.23826	3.79216	1.13693	10.5478
																																							3.70881	0.362253	8.23712	3.79608	1.13831	10.5175
																																							3.71264	0.362059	8.23522	3.8	1.13969	10.4871
																																							3.71648	0.361866	8.23309	3.80392	1.14108	10.4565
																																							3.72031	0.361919	8.23096	3.80784	1.14247	10.4259
																																							3.72414	0.362081	8.22884	3.81176	1.14386	10.3953
																																							3.72797	0.362243	8.22613	3.81569	1.14524	10.3656
																																							3.7318	0.36269	8.22298	3.81961	1.14663	10.3463
																																							3.73563	0.36331	8.21984	3.82353	1.14806	10.3271
																																							3.73946	0.363929	8.21669	3.82745	1.14949	10.3078
																																							3.7433	0.364793	8.21429	3.83137	1.15092	10.2894
																																							3.74713	0.365855	8.21327	3.83529	1.15234	10.2757
																																							3.75096	0.366917	8.21224	3.83922	1.15376	10.2621
																																							3.75479	0.368188	8.21122	3.84314	1.1551	10.2484
																																							3.75862	0.369683	8.21078	3.84706	1.15642	10.2365
																																							3.76245	0.371179	8.21381	3.85098	1.15772	10.2301
																																							3.76628	0.37278	8.21683	3.8549	1.15897	10.2237
																																							3.77011	0.374534	8.21986	3.85882	1.16022	10.2174
																																							3.77395	0.376287	8.22289	3.86275	1.16147	10.2122
																																							3.77778	0.378026	8.23094	3.86667	1.16271	10.2096
																																							3.78161	0.379735	8.23934	3.87059	1.16396	10.207
																																							3.78544	0.381445	8.24774	3.87451	1.16528	10.2044
																																							3.78927	0.383156	8.25614	3.87843	1.16659	10.2084
																																							3.7931	0.384874	8.26585	3.88235	1.16803	10.2229
																																							3.79693	0.386592	8.27605	3.88627	1.16957	10.2374
																																							3.80077	0.388342	8.28626	3.8902	1.17111	10.2519
																																							3.8046	0.390226	8.29647	3.89412	1.17284	10.3083
																																							3.80843	0.39211	8.30979	3.89804	1.17458	10.4134
																																							3.81226	0.394019	8.32604	3.90196	1.17637	10.5185
																																							3.81609	0.396093	8.34228	3.90588	1.17822	10.6236
																																							3.81992	0.398167	8.35853	3.9098	1.18007	10.7411
																																							3.82375	0.40026	8.37662	3.91373	1.18204	10.8692
																																							3.82759	0.402639	8.3989	3.91765	1.18401	10.9974
																																							3.83142	0.405019	8.42118	3.92157	1.18602	11.1255
																																							3.83525	0.407399	8.44345	3.92549	1.1881	11.2163
																																							3.83908	0.410122	8.46591	3.92941	1.19017	11.2837
																																							3.84291	0.41285	8.49008	3.93333	1.19227	11.3512
																																							3.84674	0.415578	8.51425	3.93725	1.19438	11.4187
																																							3.85057	0.418546	8.53842	3.94118	1.19648	11.4661
																																							3.85441	0.421535	8.56259	3.9451	1.19858	11.5046
																																							3.85824	0.424525	8.60694	3.94902	1.20068	11.5431
																																							3.86207	0.428013	8.65385	3.95294	1.20263	11.5816
																																							3.8659	0.431591	8.70076	3.95686	1.20455	11.6083
																																							3.86973	0.435169	8.74767	3.96078	1.20637	11.6314
																																							3.87356	0.439573	8.75845	3.96471	1.20784	11.6545
																																							3.87739	0.444215	8.75202	3.96863	1.20932	11.6775
																																							3.88123	0.448857	8.7456	3.97255	1.2105	11.7047
																																							3.88506	0.454083	8.73917	3.97647	1.21154	11.7326
																																							3.88889	0.459554	8.69229	3.98039	1.21254	11.7606
																																							3.89272	0.465024	8.59939	3.98431	1.21321	11.7885
																																							3.89655	0.470787	8.50649	3.98824	1.21388	11.805
																																							3.90038	0.476717	8.41358	3.99216	1.21436	11.8206
																																							3.90421	0.482647	8.31098	3.99608	1.21469	11.8362
																																							3.90805	0.488522	8.18051	4	1.21501	11.8518
																																							3.91188	0.494355	8.05003	4.00392	1.21507	11.8589
																																							3.91571	0.500188	7.91956	4.00784	1.21513	11.866
																																							3.91954	0.505509	7.78808	4.01176	1.21512	11.8731
																																							3.92337	0.510307	7.63695	4.01569	1.21498	11.8793
																																							3.9272	0.515105	7.48581	4.01961	1.21483	11.8819
																																							3.93103	0.519442	7.33467	4.02353	1.21454	11.8846
																																							3.93487	0.52315	7.18353	4.02745	1.21417	11.8873
																																							3.9387	0.526858	7.09798	4.03137	1.21381	11.8874
																																							3.94253	0.530285	7.02505	4.03529	1.21339	11.8836
																																							3.94636	0.533198	6.95211	4.03922	1.21297	11.8798
																																							3.95019	0.536111	6.87918	4.04314	1.21261	11.876
																																							3.95402	0.538748	6.85367	4.04706	1.21235	11.8684
																																							3.95785	0.540687	6.85613	4.05098	1.21209	11.8582
																																							3.96169	0.542625	6.85859	4.0549	1.21195	11.848
																																							3.96552	0.544357	6.86106	4.05882	1.21186	11.8378
																																							3.96935	0.54532	6.87528	4.06275	1.21177	11.8231
																																							3.97318	0.546283	6.90579	4.06667	1.21181	11.8072
																																							3.97701	0.547124	6.9363	4.07059	1.21185	11.7912
																																							3.98084	0.547222	6.96681	4.07451	1.21191	11.7753
																																							3.98467	0.54732	7.00205	4.07843	1.21203	11.7131
																																							3.98851	0.547355	7.05507	4.08235	1.21215	11.6495
																																							3.99234	0.546569	7.1081	4.08627	1.21221	11.5859
																																							3.99617	0.545783	7.16113	4.0902	1.21225	11.5097
																																							4	0.544996	7.36972	4.09412	1.21229	11.3695
																																							4.00383	0.543868	7.45183	4.09804	1.21228	11.2293
																																							4.00766	0.54274	7.53394	4.10196	1.21228	11.0892
																																							4.01149	0.541612	7.61606	4.10588	1.21228	10.9597
																																							4.01533	0.540872	7.69817	4.1098	1.21231	10.8495
																																							4.01916	0.540179	7.77936	4.11373	1.21233	10.7393
																																							4.02299	0.539486	7.8604	4.11765	1.21236	10.6291
																																							4.02682	0.539141	7.94144	4.12157	1.2124	10.5293
																																							4.03065	0.53889	8.02248	4.12549	1.21243	10.438
																																							4.03448	0.538639	8.10268	4.12941	1.21249	10.3467
																																							4.03831	0.538597	8.18253	4.13333	1.21254	10.2554
																																							4.04215	0.538652	8.26239	4.13725	1.21259	10.005
																																							4.04598	0.538708	8.34225	4.14118	1.21264	9.70059
																																							4.04981	0.538868	8.40383	4.1451	1.21269	9.39616
																																							4.05364	0.539106	8.45171	4.14902	1.21267	9.09173
																																							4.05747	0.539344	8.49958	4.15294	1.21263	8.72384
																																							4.0613	0.539466	8.54746	4.15686	1.21259	8.35193
																																							4.06513	0.539454	8.59187	4.16078	1.21252	7.98002
																																							4.06897	0.539441	8.63165	4.16471	1.21245	7.62826
																																							4.0728	0.539376	8.67143	4.16863	1.21242	7.40644
																																							4.07663	0.539216	8.71121	4.17255	1.21242	7.18462
																																							4.08046	0.539055	8.73373	4.17647	1.21243	6.96279
																																							4.08429	0.538925	8.71309	4.18039	1.21239	6.75497
																																							4.08812	0.538884	8.69246	4.18431	1.21235	6.57579
																																							4.09195	0.538844	8.67182	4.18824	1.21227	6.39661
																																							4.09579	0.538847	8.65067	4.19216	1.21203	6.21743
																																							4.09962	0.539117	8.6264	4.19608	1.2118	6.07645
																																							4.10345	0.539386	8.60212	4.2	1.21133	5.9704
																																							4.10728	0.539681	8.57785	4.20392	1.21066	5.86434
																																							4.11111	0.540653	8.55358	4.20784	1.20998	5.75829
																																							4.11494	0.541625	8.41004	4.21176	1.20857	5.6839
																																							4.11877	0.542597	8.2665	4.21569	1.20706	5.62204
																																							4.12261	0.544038	8.12296	4.21961	1.20537	5.56018
																																							4.12644	0.545516	7.97943	4.22353	1.20305	5.49832
																																							4.13027	0.546994	7.8754	4.22745	1.20072	5.4689
																																							4.1341	0.548544	7.77797	4.23137	1.19805	5.44267
																																							4.13793	0.550111	7.68053	4.23529	1.1951	5.41644
																																							4.14176	0.551677	7.58309	4.23922	1.19215	5.39225
																																							4.14559	0.552953	7.60263	4.24314	1.18863	5.38554
																																							4.14943	0.554112	7.66896	4.24706	1.18505	5.37884
																																							4.15326	0.555272	7.73528	4.25098	1.18134	5.37214
																																							4.15709	0.555694	7.80161	4.2549	1.17721	5.38311
																																							4.16092	0.555641	7.8965	4.25882	1.17308	5.43561
																																							4.16475	0.555587	8.01282	4.26275	1.16873	5.48812
																																							4.16858	0.554919	8.12914	4.26667	1.16421	5.54063
																																							4.17241	0.553638	8.24546	4.27059	1.1597	5.64041
																																							4.17625	0.552356	8.34195	4.27451	1.15492	5.78889
																																							4.18008	0.55071	8.41201	4.27843	1.15012	5.93736
																																							4.18391	0.548503	8.48206	4.28235	1.14537	6.08584
																																							4.18774	0.546295	8.55212	4.28627	1.14073	6.23745
																																							4.19157	0.543841	8.59229	4.2902	1.13609	6.39048
																																							4.1954	0.540772	8.55778	4.29412	1.13194	6.54352
																																							4.19923	0.537702	8.52326	4.29804	1.12809	6.69655
																																							4.20307	0.534536	8.48874	4.30196	1.12424	6.84409
																																							4.2069	0.530924	8.44689	4.30588	1.12116	6.99087
																																							4.21073	0.527312	8.36099	4.3098	1.11811	7.13766
																																							4.21456	0.523664	8.2751	4.31373	1.11526	7.2825
																																							4.21839	0.519558	8.1892	4.31765	1.11287	7.40326
																																							4.22222	0.515452	8.1033	4.32157	1.11047	7.52401
																																							4.22605	0.511347	8.01155	4.32549	1.1085	7.64477
																																							4.22989	0.506645	7.9198	4.32941	1.10674	7.75502
																																							4.23372	0.501921	7.82805	4.33333	1.10499	7.83663
																																							4.23755	0.497197	7.73629	4.33725	1.10367	7.91825
																																							4.24138	0.492097	7.67288	4.34118	1.10235	7.99987
																																							4.24521	0.486935	7.61419	4.3451	1.10116	8.07789
																																							4.24904	0.481773	7.5555	4.34902	1.1002	8.15174
																																							4.25287	0.476417	7.49681	4.35294	1.09925	8.22559
																																							4.2567	0.470996	7.47365	4.35686	1.09859	8.29944
																																							4.26054	0.465575	7.46471	4.36078	1.09807	8.37323
																																							4.26437	0.46008	7.45576	4.36471	1.09754	8.44699
																																							4.2682	0.454543	7.44681	4.36863	1.09709	8.52075
																																							4.27203	0.449006	7.47471	4.37255	1.09663	8.59451
																																							4.27586	0.443505	7.53025	4.37647	1.09602	8.66974
																																							4.27969	0.438035	7.58579	4.38039	1.09515	8.74522
																																							4.28352	0.432564	7.64133	4.38431	1.09428	8.82071
																																							4.28736	0.427252	7.685	4.38824	1.09314	8.89623
																																							4.29119	0.422149	7.71283	4.39216	1.09188	8.97268
																																							4.29502	0.417047	7.74066	4.39608	1.09061	9.04913
																																							4.29885	0.412179	7.7685	4.4	1.08909	9.12557
																																							4.30268	0.407805	7.79143	4.40392	1.08756	9.19672
																																							4.30651	0.403432	7.80211	4.40784	1.08596	9.251
																																							4.31034	0.399216	7.81279	4.41176	1.08424	9.30528
																																							4.31418	0.395576	7.82346	4.41569	1.08251	9.35955
																																							4.31801	0.391936	7.83434	4.41961	1.08082	9.41219
																																							4.32184	0.388363	7.84642	4.42353	1.07914	9.46267
																																							4.32567	0.385351	7.8585	4.42745	1.07747	9.51315
																																							4.3295	0.382338	7.87058	4.43137	1.0759	9.56363
																																							4.33333	0.379326	7.88265	4.43529	1.07433	9.61558
																																							4.33716	0.376756	7.89369	4.43922	1.07278	9.66841
																																							4.341	0.374187	7.90473	4.44314	1.07126	9.72124
																																							4.34483	0.371617	7.91577	4.44706	1.06975	9.77406
																																							4.34866	0.369097	7.92681	4.45098	1.06851	9.81143
																																							4.35249	0.366583	7.95131	4.4549	1.06735	9.84542
																																							4.35632	0.364069	7.97806	4.45882	1.06629	9.87942
																																							4.36015	0.361614	8.00481	4.46275	1.06586	9.91313
																																							4.36398	0.359176	8.03156	4.46667	1.06544	9.92811
																																							4.36782	0.356738	8.07408	4.47059	1.06535	9.94308
																																							4.37165	0.35449	8.12291	4.47451	1.06563	9.95806
																																							4.37548	0.352331	8.17173	4.47843	1.06592	9.97119
																																							4.37931	0.350172	8.22056	4.48235	1.06671	9.97732
																																							4.38314	0.348076	8.27445	4.48627	1.06762	9.98345
																																							4.38697	0.346027	8.33215	4.4902	1.06861	9.98958
																																							4.3908	0.343979	8.38984	4.49412	1.07004	9.99384
																																							4.39464	0.341909	8.44753	4.49804	1.07147	9.99533
																																							4.39847	0.339815	8.53661	4.50196	1.07305	9.99682
																																							4.4023	0.337722	8.66753	4.50588	1.07476	9.99831
																																							4.40613	0.335654	8.79844	4.5098	1.07647	9.99203
																																							4.40996	0.333633	8.92936	4.51373	1.07837	9.98049
																																							4.41379	0.331613	9.04047	4.51765	1.08029	9.96895
																																							4.41762	0.329625	9.10205	4.52157	1.08227	9.95741
																																							4.42146	0.327739	9.16364	4.52549	1.08444	9.8631
																																							4.42529	0.325853	9.22522	4.52941	1.08661	9.74691
																																							4.42912	0.324055	9.23639	4.53333	1.08878	9.63073
																																							4.43295	0.322788	8.94512	4.53725	1.09094	9.51454
																																							4.43678	0.32152	8.65384	4.54118	1.0931	9.30251
																																							4.44061	0.320303	8.36256	4.5451	1.09499	9.08902
																																							4.44444	0.320432	8.07129	4.54902	1.09685	8.87553
																																							4.44828	0.320562	7.80934	4.55294	1.09862	8.6734
																																							4.45211	0.320692	7.54738	4.55686	1.10013	8.52333
																																							4.45594	0.321968	7.28543	4.56078	1.10164	8.37326
																																							4.45977	0.323332	7.02348	4.56471	1.10294	8.22318
																																							4.4636	0.324697	6.92083	4.56863	1.10408	8.08945
																																							4.46743	0.326744	6.84474	4.57255	1.10522	7.98319
																																							4.47126	0.32894	6.76865	4.57647	1.10611	7.87692
																																							4.4751	0.331137	6.69255	4.58039	1.10697	7.77065
																																							4.47893	0.33366	6.65428	4.58431	1.10783	7.66774
																																							4.48276	0.336316	6.63113	4.58824	1.10866	7.56739
																																							4.48659	0.338971	6.60799	4.59216	1.10949	7.46704
																																							4.49042	0.341446	6.58484	4.59608	1.11024	7.36669
																																							4.49425	0.343804	6.58748	4.6	1.11094	7.23095
																																							4.49808	0.346163	6.60946	4.60392	1.11164	7.08411
																																							4.50192	0.348343	6.63143	4.60784	1.11206	6.93727
																																							4.50575	0.350346	6.65341	4.61176	1.11245	6.79042
																																							4.50958	0.352348	6.69748	4.61569	1.11274	6.73416
																																							4.51341	0.354309	6.77102	4.61961	1.11274	6.68214
																																							4.51724	0.356204	6.84456	4.62353	1.11274	6.63011
																																							4.52107	0.3581	6.9181	4.62745	1.11237	6.58989
																																							4.5249	0.359913	7.01506	4.63137	1.11179	6.61691
																																							4.52874	0.361519	7.17055	4.63529	1.1112	6.64394
																																							4.53257	0.363126	7.32604	4.63922	1.11009	6.67096
																																							4.5364	0.364669	7.48154	4.64314	1.10897	6.71394
																																							4.54023	0.365925	7.62974	4.64706	1.10773	6.78743
																																							4.54406	0.36718	7.73425	4.65098	1.10626	6.86093
																																							4.54789	0.368409	7.83875	4.6549	1.10479	6.93443
																																							4.55172	0.369288	7.94325	4.65882	1.10304	7.01558
																																							4.55556	0.370168	8.04776	4.66275	1.10116	7.10333
																																							4.55939	0.371047	8.0754	4.66667	1.09928	7.19108
																																							4.56322	0.371439	8.10304	4.67059	1.0969	7.27883
																																							4.56705	0.371812	8.13068	4.67451	1.09453	7.44028
																																							4.57088	0.372185	8.15832	4.67843	1.09207	7.6288
																																							4.57471	0.372197	8.1867	4.68235	1.08944	7.81733
																																							4.57854	0.372147	8.21519	4.68627	1.08681	8.00585
																																							4.58238	0.372098	8.24369	4.6902	1.08416	8.28124
																																							4.58621	0.371859	8.27219	4.69412	1.0815	8.56363
																																							4.59004	0.371556	8.29405	4.69804	1.07886	8.84603
																																							4.59387	0.371254	8.31325	4.70196	1.0767	9.11793
																																							4.5977	0.370808	8.33245	4.70588	1.07454	9.31244
																																							4.60153	0.370282	8.35166	4.7098	1.07287	9.50695
																																							4.60536	0.369756	8.36864	4.71373	1.072	9.70146
																																							4.6092	0.369122	8.38395	4.71765	1.07113	9.85996
																																							4.61303	0.368393	8.39926	4.72157	1.07119	9.93959
																																							4.61686	0.367663	8.41458	4.72549	1.07162	10.0192
																																							4.62069	0.366931	8.43137	4.72941	1.0721	10.0988
																																							4.62452	0.366196	8.45014	4.73333	1.07355	10.1476
																																							4.62835	0.36546	8.46891	4.73725	1.075	10.1664
																																							4.63218	0.364797	8.48768	4.74118	1.07686	10.1852
																																							4.63602	0.364286	8.50544	4.7451	1.07932	10.204
																																							4.63985	0.363776	8.52068	4.74902	1.08177	10.2086
																																							4.64368	0.363314	8.53592	4.75294	1.0848	10.2071
																																							4.64751	0.363029	8.55116	4.75686	1.08801	10.2057
																																							4.65134	0.362745	8.566	4.76078	1.09128	10.2042
																																							4.65517	0.362483	8.5785	4.76471	1.0951	10.1977
																																							4.659	0.362401	8.59099	4.76863	1.09892	10.1906
																																							4.66284	0.362319	8.60349	4.77255	1.10301	10.1835
																																							4.66667	0.362237	8.61598	4.77647	1.10744	10.176
																																							4.6705	0.362186	8.63278	4.78039	1.11187	10.1646
																																							4.67433	0.362136	8.64957	4.78431	1.11634	10.1532
																																							4.67816	0.362085	8.66636	4.78824	1.12082	10.1418
																																							4.68199	0.361761	8.68315	4.79216	1.12522	10.1269
																																							4.68582	0.361404	8.69412	4.79608	1.12901	10.1031
																																							4.68966	0.361048	8.70413	4.8	1.13281	10.0794
																																							4.69349	0.360529	8.71413	4.80392	1.13626	10.0557
																																							4.69732	0.359966	8.72414	4.80784	1.13934	10.0268
																																							4.70115	0.359403	8.73106	4.81176	1.14241	9.99231
																																							4.70498	0.358844	8.73676	4.81569	1.14498	9.95779
																																							4.70881	0.358287	8.74245	4.81961	1.14742	9.92327
																																							4.71264	0.357731	8.74815	4.82353	1.14979	9.89532
																																							4.71648	0.357289	8.75237	4.82745	1.15171	9.87057
																																							4.72031	0.356934	8.7555	4.83137	1.15363	9.84583
																																							4.72414	0.356579	8.75863	4.83529	1.15549	9.82109
																																							4.72797	0.356492	8.76175	4.83922	1.15729	9.81098
																																							4.7318	0.356713	8.76414	4.84314	1.15909	9.80315
																																							4.73563	0.356934	8.76555	4.84706	1.16073	9.79531
																																							4.73946	0.35735	8.76696	4.85098	1.16234	9.78802
																																							4.7433	0.358117	8.76836	4.8549	1.16387	9.78929
																																							4.74713	0.358884	8.76928	4.85882	1.16503	9.79056
																																							4.75096	0.359737	8.76895	4.86275	1.1662	9.79183
																																							4.75479	0.360848	8.76862	4.86667	1.16719	9.79912
																																							4.75862	0.36196	8.76829	4.87059	1.16802	9.82412
																																							4.76245	0.363114	8.76783	4.87451	1.16885	9.84911
																																							4.76628	0.364524	8.76654	4.87843	1.16946	9.87411
																																							4.77011	0.365935	8.76525	4.88235	1.17002	9.96654
																																							4.77395	0.367351	8.76396	4.88627	1.17054	10.1421
																																							4.77778	0.368899	8.76267	4.8902	1.17084	10.3177
																																							4.78161	0.370447	8.76099	4.89412	1.17115	10.4934
																																							4.78544	0.371995	8.75932	4.89804	1.17137	10.6549
																																							4.78927	0.373656	8.75765	4.90196	1.17152	10.8086
																																							4.7931	0.375324	8.75598	4.90588	1.17167	10.9623
																																							4.79693	0.376993	8.75377	4.9098	1.17158	11.116
																																							4.80077	0.378865	8.75148	4.91373	1.17147	11.1689
																																							4.8046	0.38078	8.74919	4.91765	1.17123	11.2021
																																							4.80843	0.382695	8.7469	4.92157	1.17064	11.2352
																																							4.81226	0.384643	8.74474	4.92549	1.17005	11.2679
																																							4.81609	0.386605	8.74263	4.92941	1.16926	11.2867
																																							4.81992	0.388566	8.74052	4.93333	1.16833	11.3055
																																							4.82375	0.390393	8.73841	4.93725	1.16741	11.3243
																																							4.82759	0.392133	8.74316	4.94118	1.16633	11.3393
																																							4.83142	0.393872	8.75304	4.9451	1.16525	11.3414
																																							4.83525	0.395557	8.76293	4.94902	1.16419	11.3435
																																							4.83908	0.397186	8.77281	4.95294	1.1632	11.3456
																																							4.84291	0.398815	8.80244	4.95686	1.1622	11.3459
																																							4.84674	0.400445	8.85838	4.96078	1.16151	11.3436
																																							4.85057	0.402079	8.91433	4.96471	1.161	11.3413
																																							4.85441	0.403712	8.97027	4.96863	1.16048	11.339
																																							4.85824	0.405463	9.02417	4.97255	1.16046	11.331
																																							4.86207	0.407509	9.07294	4.97647	1.16045	11.3194
																																							4.8659	0.409555	9.12171	4.98039	1.16055	11.3078
																																							4.86973	0.411798	9.17047	4.98431	1.1609	11.2962
																																							4.87356	0.414949	9.19415	4.98824	1.16125	11.2766
																																							4.87739	0.418099	9.06727	4.99216	1.16185	11.255
																																							4.88123	0.421318	8.94039	4.99608	1.16258	11.2335
																																							4.88506	0.425415	8.81351	5	1.16331	11.128
																																							4.88889	0.429511	8.68663	5.00392	1.16437	11.0513
																																							4.89272	0.433608	8.46446	5.00784	1.16544	10.9746
																																							4.89655	0.438216	8.24229	5.01176	1.16662	10.8979
																																							4.90038	0.442842	8.02012	5.01569	1.16794	10.8179
																																							4.90421	0.447469	7.79795	5.01961	1.16927	10.7241
																																							4.90805	0.452301	7.66779	5.02353	1.17087	10.6304
																																							4.91188	0.457167	7.55296	5.02745	1.1725	10.5366
																																							4.91571	0.462033	7.43814	5.03137	1.17417	10.4368
																																							4.91954	0.46663	7.32331	5.03529	1.17592	10.3276
																																							4.92337	0.471137	7.23984	5.03922	1.17767	10.2184
																																							4.9272	0.475643	7.16892	5.04314	1.1793	10.1092
																																							4.93103	0.479845	7.09799	5.04706	1.1809	10.0146
																																							4.93487	0.483879	7.02706	5.05098	1.18246	9.93039
																																							4.9387	0.487912	6.99259	5.0549	1.18389	9.84622
																																							4.94253	0.491778	6.98546	5.05882	1.18533	9.76205
																																							4.94636	0.495501	6.97832	5.06275	1.18667	9.70049
																																							4.95019	0.499224	6.97119	5.06667	1.18795	9.64544
																																							4.95402	0.502665	6.97283	5.07059	1.18923	9.5904
																																							4.95785	0.505733	6.98617	5.07451	1.1904	9.53536
																																							4.96169	0.5088	6.99951	5.07843	1.19157	9.45459
																																							4.96552	0.511544	7.01285	5.08235	1.19276	9.37303
																																							4.96935	0.513608	7.03089	5.08627	1.19396	9.29148
																																							4.97318	0.515671	7.06066	5.0902	1.19516	9.2014
																																							4.97701	0.517533	7.09043	5.09412	1.19633	9.06793
																																							4.98084	0.518659	7.12021	5.09804	1.1975	8.93446
																																							4.98467	0.519785	7.15152	5.10196	1.19858	8.80099
																																							4.98851	0.520822	7.19205	5.10588	1.19958	8.64982
																																							4.99234	0.521113	7.23258	5.1098	1.20058	8.46694
																																							4.99617	0.521404	7.27311	5.11373	1.20139	8.28406
																																							5	0.521695	7.3811	5.11765	1.20218	8.10119
																																							5.00383	0.52136	7.46085	5.12157	1.20286	7.88238
																																							5.00766	0.521025	7.54059	5.12549	1.20337	7.63445
																																							5.01149	0.520691	7.62034	5.12941	1.20388	7.38652
																																							5.01533	0.520166	7.70009	5.13333	1.20412	7.13859
																																							5.01916	0.519618	7.76264	5.13725	1.20432	6.90887
																																							5.02299	0.519071	7.82373	5.14118	1.20444	6.68535
																																							5.02682	0.51847	7.88482	5.1451	1.20435	6.46183
																																							5.03065	0.517855	7.94591	5.14902	1.20427	6.23831
																																							5.03448	0.51724	7.97934	5.15294	1.20396	6.05743
																																							5.03831	0.516588	8.00765	5.15686	1.20356	5.87925
																																							5.04215	0.51592	8.03595	5.16078	1.20311	5.70107
																																							5.04598	0.515251	8.06426	5.16471	1.20238	5.51981
																																							5.04981	0.514827	8.09828	5.16863	1.20166	5.3187
																																							5.05364	0.514586	8.13405	5.17255	1.20073	5.1176
																																							5.05747	0.514346	8.16982	5.17647	1.19968	4.91649
																																							5.0613	0.514575	8.20559	5.18039	1.19859	4.76596
																																							5.06513	0.515347	8.19016	5.18431	1.1972	4.71886
																																							5.06897	0.516119	8.15147	5.18824	1.19581	4.67177
																																							5.0728	0.517225	8.11277	5.19216	1.19424	4.62467
																																							5.07663	0.518933	8.07408	5.19608	1.19253	4.60272
																																							5.08046	0.52064	8.05694	5.2	1.19081	4.60376
																																							5.08429	0.522524	8.05362	5.20392	1.1888	4.60479
																																							5.08812	0.524938	8.05029	5.20784	1.18679	4.60582
																																							5.09195	0.527352	8.04697	5.21176	1.18465	4.6107
																																							5.09579	0.529828	8.04705	5.21569	1.18236	4.61709
																																							5.09962	0.53268	8.05012	5.21961	1.18007	4.62348
																																							5.10345	0.535531	8.05319	5.22353	1.17756	4.62987
																																							5.10728	0.538378	8.05626	5.22745	1.17502	4.64835
																																							5.11111	0.541104	8.05381	5.23137	1.17241	4.66803
																																							5.11494	0.543831	8.04469	5.23529	1.16964	4.6877
																																							5.11877	0.546558	8.03558	5.23922	1.16687	4.71152
																																							5.12261	0.54902	8.02647	5.24314	1.16392	4.77082
																																							5.12644	0.551461	7.99351	5.24706	1.16092	4.83013
																																							5.13027	0.553903	7.92083	5.25098	1.15788	4.88944
																																							5.1341	0.556144	7.84814	5.2549	1.15472	4.97468
																																							5.13793	0.558343	7.77546	5.25882	1.15155	5.12088
																																							5.14176	0.560541	7.79389	5.26275	1.14833	5.26708
																																							5.14559	0.562198	8.02813	5.26667	1.14508	5.41329
																																							5.14943	0.563639	8.26236	5.27059	1.14184	5.57467
																																							5.15326	0.56508	8.4966	5.27451	1.13864	5.7517
																																							5.15709	0.565705	8.68406	5.27843	1.13543	5.92874
																																							5.16092	0.565801	8.70444	5.28235	1.13235	6.10577
																																							5.16475	0.565898	8.72481	5.28627	1.12935	6.23878
																																							5.16858	0.565325	8.74519	5.2902	1.12636	6.3517
																																							5.17241	0.564085	8.76344	5.29412	1.12361	6.46461
																																							5.17625	0.562844	8.76868	5.29804	1.12085	6.57753
																																							5.18008	0.561118	8.77392	5.30196	1.11822	6.66442
																																							5.18391	0.558641	8.77915	5.30588	1.1157	6.74778
																																							5.18774	0.556164	8.7843	5.3098	1.11319	6.83114
																																							5.19157	0.553395	8.78815	5.31373	1.11091	6.91389
																																							5.1954	0.549896	8.792	5.31765	1.10864	6.98903
																																							5.19923	0.546397	8.79584	5.32157	1.10645	7.06418
																																							5.20307	0.542805	8.79969	5.32549	1.10438	7.13932
																																							5.2069	0.538789	8.80325	5.32941	1.10232	7.21173
																																							5.21073	0.534773	8.80681	5.33333	1.10045	7.27669
																																							5.21456	0.530724	8.81037	5.33725	1.09862	7.34164
																																							5.21839	0.526259	8.81393	5.34118	1.09688	7.4066
																																							5.22222	0.521793	8.81341	5.3451	1.09535	7.4601
																																							5.22605	0.517328	8.81247	5.34902	1.09383	7.50028
																																							5.22989	0.512333	8.81153	5.35294	1.09253	7.54047
																																							5.23372	0.507318	8.81059	5.35686	1.0913	7.58066
																																							5.23755	0.502303	8.80741	5.36078	1.09014	7.61459
																																							5.24138	0.497108	8.80378	5.36471	1.08924	7.64525
																																							5.24521	0.491882	8.80014	5.36863	1.08833	7.67591
																																							5.24904	0.486656	8.7965	5.37255	1.08763	7.70657
																																							5.25287	0.481534	8.78783	5.37647	1.08704	7.73642
																																							5.2567	0.476446	8.77748	5.38039	1.08647	7.76613
																																							5.26054	0.471358	8.76713	5.38431	1.08616	7.79585
																																							5.26437	0.466398	8.75678	5.38824	1.08584	7.82516
																																							5.2682	0.461509	8.74236	5.39216	1.0857	7.84603
																																							5.27203	0.45662	8.72595	5.39608	1.0857	7.86689
																																							5.27586	0.451882	8.70954	5.4	1.08569	7.88776
																																							5.27969	0.447275	8.69312	5.40392	1.08606	7.90799
																																							5.28352	0.442669	8.67799	5.40784	1.08642	7.92621
																																							5.28736	0.438131	8.66374	5.41176	1.08691	7.94443
																																							5.29119	0.433685	8.64949	5.41569	1.08757	7.96265
																																							5.29502	0.42924	8.63523	5.41961	1.08823	7.97933
																																							5.29885	0.424743	8.62041	5.42353	1.08907	7.99398
																																							5.30268	0.420137	8.60506	5.42745	1.08994	8.00863
																																							5.30651	0.415532	8.58971	5.43137	1.09082	8.02328
																																							5.31034	0.410922	8.57435	5.43529	1.09174	8.03229
																																							5.31418	0.406293	8.55729	5.43922	1.09266	8.03795
																																							5.31801	0.401664	8.53803	5.44314	1.09345	8.0436
																																							5.32184	0.397058	8.51877	5.44706	1.0942	8.04926
																																							5.32567	0.392642	8.49951	5.45098	1.0949	8.05206
																																							5.3295	0.388225	8.48193	5.4549	1.09547	8.05425
																																							5.33333	0.383809	8.46737	5.45882	1.09604	8.05643
																																							5.33716	0.379782	8.45281	5.46275	1.09654	8.05857
																																							5.341	0.375756	8.43825	5.46667	1.097	8.0575
																																							5.34483	0.371729	8.42443	5.47059	1.09745	8.05643
																																							5.34866	0.368352	8.41252	5.47451	1.09778	8.05537
																																							5.35249	0.365052	8.40062	5.47843	1.09811	8.05362
																																							5.35632	0.361753	8.38871	5.48235	1.09837	8.04933
																																							5.36015	0.359005	8.37755	5.48627	1.09858	8.04503
																																							5.36398	0.356407	8.3693	5.4902	1.09879	8.04073
																																							5.36782	0.35381	8.36105	5.49412	1.09893	8.03529
																																							5.37165	0.351565	8.3528	5.49804	1.09908	8.02816
																																							5.37548	0.349487	8.3453	5.50196	1.0992	8.02103
																																							5.37931	0.347409	8.34308	5.50588	1.09929	8.01389
																																							5.38314	0.345575	8.34086	5.5098	1.09939	8.00511
																																							5.38697	0.343923	8.33864	5.51373	1.09963	7.99522
																																							5.3908	0.342272	8.33711	5.51765	1.09988	7.98532
																																							5.39464	0.340714	8.3495	5.52157	1.1003	7.97543
																																							5.39847	0.339264	8.36189	5.52549	1.10098	7.95081
																																							5.4023	0.337813	8.37428	5.52941	1.10167	7.92231
																																							5.40613	0.336439	8.38667	5.53333	1.1027	7.89381
																																							5.40996	0.335201	8.47113	5.53725	1.1038	7.8653
																																							5.41379	0.333964	8.55792	5.54118	1.10498	7.78795
																																							5.41762	0.33282	8.64471	5.5451	1.10636	7.70985
																																							5.42146	0.331957	8.7315	5.54902	1.10774	7.63176
																																							5.42529	0.331093	8.76153	5.55294	1.10932	7.54939
																																							5.42912	0.33027	8.7846	5.55686	1.11098	7.4474
																																							5.43295	0.329683	8.80767	5.56078	1.11268	7.34541
																																							5.43678	0.329096	8.83074	5.56471	1.11452	7.24342
																																							5.44061	0.328516	8.51043	5.56863	1.11637	7.10089
																																							5.44444	0.328113	8.11087	5.57255	1.11827	6.89026
																																							5.44828	0.327709	7.71131	5.57647	1.1202	6.67963
																																							5.45211	0.327306	7.31175	5.58039	1.12213	6.469
																																							5.45594	0.327139	7.03591	5.58431	1.12409	6.29554
																																							5.45977	0.32699	6.80483	5.58824	1.12605	6.15046
																																							5.4636	0.32684	6.57375	5.59216	1.12785	6.00538
																																							5.46743	0.326894	6.34267	5.59608	1.12953	5.86029
																																							5.47126	0.326992	6.24897	5.6	1.1312	5.81658
																																							5.4751	0.32709	6.22724	5.60392	1.13216	5.80468
																																							5.47893	0.327646	6.20551	5.60784	1.13311	5.79277
																																							5.48276	0.328386	6.18378	5.61176	1.13375	5.78087
																																							5.48659	0.329125	6.17352	5.61569	1.134	5.77978
																																							5.49042	0.330638	6.17161	5.61961	1.13425	5.77921
																																							5.49425	0.332652	6.1697	5.62353	1.13401	5.77863
																																							5.49808	0.334666	6.1678	5.62745	1.1337	5.78145
																																							5.50192	0.337197	6.17491	5.63137	1.13322	5.80362
																																							5.50575	0.340246	6.19105	5.63529	1.13239	5.8258
																																							5.50958	0.343294	6.20718	5.63922	1.13156	5.84798
																																							5.51341	0.346582	6.22331	5.64314	1.13043	5.90496
																																							5.51724	0.350237	6.25612	5.64706	1.12923	6.02853
																																							5.52107	0.353893	6.31177	5.65098	1.12796	6.1521
																																							5.5249	0.35755	6.36742	5.6549	1.12651	6.27566
																																							5.52874	0.361209	6.42307	5.65882	1.12506	6.41708
																																							5.53257	0.364869	6.48999	5.66275	1.12347	6.57387
																																							5.5364	0.368343	6.57842	5.66667	1.12182	6.73065
																																							5.54023	0.370958	6.66685	5.67059	1.12021	6.88744
																																							5.54406	0.373574	6.75528	5.67451	1.11877	7.06471
																																							5.54789	0.376115	6.83978	5.67843	1.11733	7.24951
																																							5.55172	0.377678	6.91337	5.68235	1.11635	7.4343
																																							5.55556	0.379241	6.98697	5.68627	1.11568	7.6191
																																							5.55939	0.380805	7.06057	5.6902	1.11505	7.79564
																																							5.56322	0.381705	7.13015	5.69412	1.11515	7.97152
																																							5.56705	0.382581	7.18228	5.69804	1.11526	8.14739
																																							5.57088	0.383457	7.23441	5.70196	1.11568	8.31385
																																							5.57471	0.383794	7.28655	5.70588	1.11642	8.41079
																																							5.57854	0.384041	7.33641	5.7098	1.11715	8.50773
																																							5.58238	0.384288	7.36777	5.71373	1.11845	8.60467
																																							5.58621	0.384349	7.39914	5.71765	1.11977	8.68868
																																							5.59004	0.384348	7.43051	5.72157	1.12123	8.74437
																																							5.59387	0.384348	7.46142	5.72549	1.1229	8.80005
																																							5.5977	0.384172	7.47841	5.72941	1.12457	8.85574
																																							5.60153	0.383899	7.4954	5.73333	1.12646	8.88524
																																							5.60536	0.383627	7.51239	5.73725	1.12841	8.88932
																																							5.6092	0.38307	7.52937	5.74118	1.13044	8.8934
																																							5.61303	0.382268	7.55238	5.7451	1.13271	8.89748
																																							5.61686	0.381466	7.57568	5.74902	1.13499	8.89377
																																							5.62069	0.380456	7.59898	5.75294	1.13726	8.88674
																																							5.62452	0.379166	7.62228	5.75686	1.13954	8.87971
																																							5.62835	0.377877	7.65418	5.76078	1.14174	8.87268
																																							5.63218	0.376423	7.6873	5.76471	1.14361	8.84188
																																							5.63602	0.37462	7.72042	5.76863	1.14549	8.80829
																																							5.63985	0.372817	7.75354	5.77255	1.14709	8.77471
																																							5.64368	0.370934	7.78002	5.77647	1.14856	8.73771
																																							5.64751	0.368757	7.8048	5.78039	1.14998	8.66588
																																							5.65134	0.366579	7.82958	5.78431	1.15109	8.59405
																																							5.65517	0.36439	7.85437	5.78824	1.15219	8.52222
																																							5.659	0.362104	7.87433	5.79216	1.15314	8.45792
																																							5.66284	0.359817	7.8924	5.79608	1.15395	8.41267
																																							5.66667	0.35753	7.91048	5.8	1.15477	8.36742
																																							5.6705	0.355476	7.92855	5.80392	1.15555	8.32216
																																							5.67433	0.353422	7.94718	5.80784	1.15632	8.29209
																																							5.67816	0.351368	7.96612	5.81176	1.15707	8.27863
																																							5.68199	0.349947	7.98506	5.81569	1.15779	8.26516
																																							5.68582	0.348603	8.00401	5.81961	1.15851	8.25169
																																							5.68966	0.347259	8.02378	5.82353	1.15907	8.24365
																																							5.69349	0.346492	8.04421	5.82745	1.15961	8.23825
																																							5.69732	0.345882	8.06464	5.83137	1.16013	8.23286
																																							5.70115	0.345272	8.08507	5.83529	1.16061	8.22746
																																							5.70498	0.345066	8.11358	5.83922	1.16109	8.2243
																																							5.70881	0.345052	8.1507	5.84314	1.1616	8.22147
																																							5.71264	0.345037	8.18781	5.84706	1.16213	8.21865
																																							5.71648	0.345287	8.22493	5.85098	1.16266	8.21607
																																							5.72031	0.345736	8.26679	5.8549	1.16322	8.21728
																																							5.72414	0.346185	8.3156	5.85882	1.16378	8.2185
																																							5.72797	0.346691	8.36441	5.86275	1.16439	8.21971
																																							5.7318	0.347263	8.41322	5.86667	1.16501	8.22261
																																							5.73563	0.347834	8.45747	5.87059	1.16564	8.23049
																																							5.73946	0.348463	8.49239	5.87451	1.16627	8.23837
																																							5.7433	0.349194	8.52731	5.87843	1.1669	8.24624
																																							5.74713	0.349926	8.56223	5.88235	1.16745	8.25636
																																							5.75096	0.350748	8.59279	5.88627	1.16795	8.26923
																																							5.75479	0.35184	8.61024	5.8902	1.16844	8.2821
																																							5.75862	0.352933	8.6277	5.89412	1.16885	8.29497
																																							5.76245	0.35407	8.64516	5.89804	1.16925	8.33006
																																							5.76628	0.355474	8.66239	5.90196	1.16964	8.37753
																																							5.77011	0.356878	8.67857	5.90588	1.17001	8.42501
																																							5.77395	0.358294	8.69474	5.9098	1.17038	8.47249
																																							5.77778	0.360019	8.71091	5.91373	1.17074	8.58265
																																							5.78161	0.361745	8.72747	5.91765	1.1711	8.70512
																																							5.78544	0.363471	8.74772	5.92157	1.17148	8.8276
																																							5.78927	0.365496	8.76797	5.92549	1.17188	8.95071
																																							5.7931	0.367545	8.78822	5.92941	1.17228	9.09458
																																							5.79693	0.369593	8.8084	5.93333	1.17271	9.23844
																																							5.80077	0.371832	8.82392	5.93725	1.17316	9.38231
																																							5.8046	0.374112	8.83944	5.94118	1.17361	9.50905
																																							5.80843	0.376392	8.85496	5.9451	1.17406	9.57638
																																							5.81226	0.378901	8.87048	5.94902	1.17452	9.64372
																																							5.81609	0.381502	8.89327	5.95294	1.175	9.71106
																																							5.81992	0.384102	8.91653	5.95686	1.1755	9.75399
																																							5.82375	0.38699	8.9398	5.96078	1.17601	9.76292
																																							5.82759	0.390063	8.96307	5.96471	1.17658	9.77185
																																							5.83142	0.393137	8.98685	5.96863	1.17715	9.78078
																																							5.83525	0.396399	9.0107	5.97255	1.17775	9.78521
																																							5.83908	0.39985	9.03456	5.97647	1.17838	9.78679
																																							5.84291	0.403301	9.05842	5.98039	1.17902	9.78837
																																							5.84674	0.406843	9.09521	5.98431	1.17969	9.78994
																																							5.85057	0.410525	9.13562	5.98824	1.18037	9.78913
																																							5.85441	0.414206	9.17602	5.99216	1.18106	9.78775
																																							5.85824	0.417925	9.21643	5.99608	1.18176	9.78636
																																							5.86207	0.421738	9.30174	6	1.18246	9.78498
																																							5.8659	0.425551	9.40602
																																							5.86973	0.429356	9.5103
																																							5.87356	0.433126	9.61457
																																							5.87739	0.436895	9.7014
																																							5.88123	0.440654	9.77777
																																							5.88506	0.444278	9.85414
																																							5.88889	0.447902	9.9305
																																							5.89272	0.451526	9.94324
																																							5.89655	0.45499	9.90326
																																							5.90038	0.458448	9.86328
																																							5.90421	0.461907	9.8233
																																							5.90805	0.464973	9.64733
																																							5.91188	0.467973	9.31723
																																							5.91571	0.470974	8.98714
																																							5.91954	0.473346	8.65704
																																							5.92337	0.475509	8.34833
																																							5.9272	0.477671	8.07296
																																							5.93103	0.479345	7.7976
																																							5.93487	0.480747	7.52224
																																							5.9387	0.482149	7.33167
																																							5.94253	0.483232	7.32763
																																							5.94636	0.484039	7.32359
																																							5.95019	0.484845	7.31955
																																							5.95402	0.485526	7.31821
																																							5.95785	0.486039	7.32568
																																							5.96169	0.486552	7.33315
																																							5.96552	0.487149	7.34062
																																							5.96935	0.487925	7.35108
																																							5.97318	0.4887	7.37773
																																							5.97701	0.489532	7.40437
																																							5.98084	0.490567	7.43102
																																							5.98467	0.491603	7.45756
																																							5.98851	0.492646	7.48288
																																							5.99234	0.493741	7.50819
																																							5.99617	0.494836	7.53351
																																							6	0.495931	7.55883
[truncated: 52 more columns]
